# Supplementary material for: Microwave Ablation Combined with Flt3L Provokes Tumor‐Specific Memory CD8+ T Cells‐Mediated Antitumor Immunity in Response to PD‐1 Blockade
Source: Adv Sci (Weinh). 2024 Dec 4;12(4):2413181. doi: 10.1002/advs.202413181 (PMC11775548; doi:10.1002/advs.202413181)
Supplement: Supplementary file 2 — Supplemental Table 1 [file ADVS-12-2413181-s001.csv]

Supplementary table 1: scRNA-seq Expression Values in Mig cDC1s between the combined treatment with Flt3L treatment, related to Figure 8.
gene	p_val	avg_log2FC	pct.1	pct.2
Kazn	0.058610416	1.834764058	0.727	0.448
Tcof1	0.021570229	1.812984735	0.545	0.207
Dkk2	0.42912955	1.739776372	0.182	0.103
St3gal4	0.02822716	1.5341046	0.727	0.379
Zfp366	0.085527199	1.491317569	0.818	0.655
Trim69	0.143583575	1.487790463	0.273	0.103
Dscaml1	0.05996049	1.368933253	0.545	0.31
Fxyd2	0.550202289	1.365121824	0.273	0.241
Cdh2	0.022289389	1.309044083	0.182	0
Ciita	0.385915528	1.296866171	0.273	0.172
Slc38a2	0.006994612	1.239170768	1	0.862
Gfpt1	0.001507615	1.225710114	0.909	0.552
Cx3cr1	0.000768428	1.220788693	0.455	0.034
Large1	0.637537898	1.215786803	0.455	0.414
Fam114a1	0.004420892	1.211674012	0.364	0.034
Selenom	0.016281187	1.208697747	0.455	0.138
Cmss1	0.000192085	1.201909269	1	0.828
Herc6	0.009186817	1.183011086	0.818	0.448
Gclc	0.213343813	1.181404176	0.636	0.414
Spast	0.507476239	1.169577491	0.273	0.207
Flt3	0.069022857	1.163519619	0.818	0.931
Ano6	0.01581099	1.160208293	0.364	0.069
Dpp10	0.444697349	1.122386428	0.364	0.31
Resf1	0.927185344	1.118645818	0.727	0.793
Col27a1	0.007097205	1.117632656	0.818	0.517
Brip1os	0.359979394	1.112382102	0.364	0.276
Gm7247	0.157413887	1.10733355	0.273	0.103
Gphn	0.000233554	1.104994809	1	0.724
Lamp2	9.11E-05	1.1028227	1	0.448
1600010M07Rik	0.157528733	1.099243664	0.545	0.379
Gns	0.256304787	1.097643111	0.364	0.207
Peli2	0.172230907	1.096247459	0.273	0.103
Gm16685	0.11628066	1.09532642	0.636	0.483
Ice1	0.01375065	1.090095862	0.545	0.172
4430402I18Rik	0.022289389	1.086850914	0.182	0
Nlrc5	0.007319474	1.086828021	0.909	0.897
Mical3	0.100557222	1.060149886	0.818	0.793
Enox2	0.000612501	1.056781426	1	0.828
Lpar3	0.002859266	1.055782327	0.545	0.103
Dock1	0.213289313	1.038339968	0.455	0.31
Hecw2	0.006882059	1.022225607	0.636	0.241
Aebp2	0.011929885	1.016708126	1	0.931
Xpr1	0.59026621	1.008230517	0.455	0.414
Patl2	0.847368183	1.007171515	0.273	0.276
4930415O20Rik	0.007191373	1.007153572	0.455	0.103
Sipa1l3	0.072662224	1.00553254	0.636	0.483
Il4i1	0.007527173	0.99669281	1	0.759
Pdpk1	0.001977872	0.994909617	0.636	0.207
Ube2e2	0.159015127	0.99042499	0.364	0.172
Oaf	0.086819212	0.983091723	0.364	0.138
Nrf1	0.132929245	0.97766296	0.636	0.586
Elk3	0.005635607	0.976671931	0.727	0.414
Cntrl	0.01007472	0.974995808	0.818	0.448
Fam13b	0.113807969	0.966658263	0.727	0.69
Pde4d	0.625238618	0.956980598	0.636	0.793
Ankhd1	0.003026752	0.950533625	0.909	0.759
Camk1d	0.001796314	0.945080213	1	0.621
D130040H23Rik	0.008852612	0.936994152	0.545	0.172
Zmynd15	0.015760661	0.936243869	0.818	0.448
Tcirg1	0.001964975	0.935516766	0.727	0.276
Abcg1	0.061891249	0.932262677	0.818	0.69
St18	0.336840757	0.930688534	0.273	0.138
Dap3	0.000402958	0.928171325	0.727	0.207
Ddhd1	0.168404155	0.92632618	0.727	0.724
Sdccag8	0.014505751	0.925309617	0.727	0.414
2310001H17Rik	0.015299254	0.923976311	0.545	0.172
Rbpms	0.63133276	0.92205175	0.545	0.69
Siglecg	0.007077082	0.919360674	0.636	0.207
Tmem51	0.092693993	0.914757774	0.455	0.241
Asprv1	0.42912955	0.91455943	0.182	0.103
Eno2	0.017664403	0.912147193	0.545	0.207
Arhgef2	0.003470013	0.907644092	0.818	0.448
Gsap	0.085763951	0.902615264	0.727	0.621
Tnfrsf11a	0.01560548	0.902433818	0.909	0.655
Ndufb6	0.121611558	0.897285777	0.545	0.379
St8sia1	0.016177753	0.893930669	0.727	0.345
Vsig10	0.006280926	0.884944694	0.818	0.655
Cyth1	0.020008384	0.880595083	0.818	0.69
Hspbap1	0.004401172	0.877975177	0.545	0.138
Filip1l	0.202002828	0.876802741	0.636	0.621
Rhog	0.016428285	0.87675926	0.909	0.552
Atrnl1	0.069101106	0.872707979	0.909	0.931
Gnl2	0.135254836	0.872382507	0.727	0.586
Pam	0.155761375	0.87137184	0.545	0.345
Mt1	0.192741642	0.866646909	0.636	0.517
Gm19951	0.008181233	0.859828086	0.455	0.103
Pde6d	0.012967196	0.857358477	0.545	0.207
Cep83	0.101197114	0.856779286	0.727	0.517
Ehbp1l1	0.154919624	0.856522336	0.455	0.31
Xpo7	0.382407653	0.854889405	0.364	0.31
Osbpl3	0.019130185	0.850853458	0.727	0.276
4833420G17Rik	0.604600546	0.847214329	0.273	0.241
S100a4	0.03147511	0.846679244	1	0.897
Relch	0.269929354	0.843014138	0.636	0.552
Atxn1	0.030839778	0.842270904	1	0.724
Mreg	0.089777177	0.841857967	0.909	0.931
Ldlr	0.182098778	0.84071971	0.364	0.207
Coro2a	0.1791373	0.838390582	0.545	0.414
Il10ra	0.017664403	0.837799428	0.545	0.207
Nfat5	0.005843864	0.836259987	1	0.966
Laptm4b	0.481310828	0.834325821	0.273	0.207
Lars2	0.000220712	0.829655278	0.818	0.241
Mylip	0.38382392	0.829139162	0.455	0.345
Tango2	0.08411207	0.82651257	0.545	0.345
Gm47507	0.022289389	0.826512443	0.182	0
Cggbp1	0.043102573	0.826459485	0.818	0.552
Ly86	0.077536809	0.823371681	0.727	0.517
Adam17	0.101473055	0.815044498	0.455	0.276
Add3	0.385915528	0.813645616	0.273	0.172
Dusp2	0.215594731	0.810880746	0.818	0.586
Klf3	0.025295665	0.805778715	0.455	0.138
Cd81	0.125359277	0.805207429	0.364	0.172
Pcsk7	0.006310373	0.803833844	0.455	0.103
Sh3pxd2a	0.494591524	0.802405674	0.545	0.552
Creb1	0.098541561	0.800541183	0.636	0.517
Rasip1	0.000768428	0.80004617	0.455	0.034
Il2ra	0.026565224	0.799019501	0.727	0.414
Gnb4	0.067519262	0.798252327	0.727	0.517
Slc9a1	0.014766678	0.796688144	0.727	0.345
4921511I17Rik	0.072386255	0.790596529	0.727	0.517
Sdf2	0.061738079	0.788383762	0.455	0.241
Prex1	0.154549733	0.786104032	0.909	1
Ifi209	0.143918264	0.785628162	0.636	0.517
Chpf	0.111481305	0.783329416	0.182	0.034
Upf2	0.059487099	0.777297024	0.636	0.345
Acot13	0.011922153	0.7755226	0.455	0.103
Tmem63b	0.149198665	0.774880092	0.636	0.483
Insr	0.80813707	0.77263841	0.364	0.552
Gm34455	0.272366112	0.772617957	0.273	0.138
Bri3	0.12773085	0.771694077	0.727	0.793
Wipf2	0.006221276	0.770971567	0.727	0.414
Phf21a	0.005303222	0.767583268	1	0.862
Olfr920	0.982706242	0.766495342	0.182	0.207
Gm10851	0.060396819	0.764351855	0.636	0.448
Rreb1	0.218192198	0.762733941	0.455	0.379
Cd1d1	0.057664484	0.761814867	0.727	0.586
Rtf1	0.670703818	0.760522054	0.727	0.862
Hnrnpr	0.098688718	0.759573539	0.636	0.448
Tent4b	0.111723716	0.759518336	0.545	0.345
P3h1	0.127195557	0.758810467	0.182	0.034
Odf2	0.255164783	0.75867628	0.455	0.31
Syn3	0.178598127	0.758556805	0.455	0.241
Rsrp1	0.084351042	0.755424631	0.727	0.655
Zzef1	0.004125723	0.753142203	0.909	0.448
Azin1	0.05334335	0.750710447	0.636	0.414
Crispld2	0.0542575	0.748357944	0.455	0.207
Ccl17	0.493181268	0.748216394	0.182	0.103
Rapgef6	0.027022629	0.746327758	1	0.966
Ddt	0.115467847	0.746121849	0.364	0.172
Stat5a	0.373723709	0.745533605	0.636	0.517
Ep300	0.015213449	0.742985673	0.909	0.517
Patz1	0.00081072	0.74230455	0.636	0.138
Ctsh	0.005841554	0.740180625	1	0.931
Eif3a	0.030839778	0.740115103	0.818	0.793
Pfkl	0.13589896	0.7376335	0.364	0.172
AA467197	0.123801662	0.737427179	0.364	0.138
Dennd6a	0.086819212	0.736911895	0.364	0.138
Gm10634	0.232728193	0.736197374	0.364	0.241
Flvcr1	0.149198665	0.735928451	0.636	0.483
Ifi35	0.359172257	0.732216625	0.545	0.448
Sgk3	0.121905561	0.731549551	0.545	0.276
Lrch3	0.119551253	0.731164041	0.636	0.517
Dennd3	0.240614154	0.7311039	0.455	0.31
Trak2	0.216892408	0.728957849	0.273	0.138
Impact	0.202731278	0.728803954	0.455	0.276
Tcf25	0.071092857	0.727937057	0.727	0.586
Clasrp	0.034771037	0.727712001	0.455	0.172
Slc8a1	0.648278481	0.727615428	0.818	0.793
Abca7	0.048434669	0.726405134	0.545	0.276
Adam11	0.340561149	0.726310841	0.636	0.517
Baiap2	0.335854965	0.725464708	0.364	0.241
Gtf2e1	0.281824773	0.725452699	0.182	0.069
Ints6	0.419277442	0.723884994	0.455	0.414
AI413582	0.00217435	0.723716508	0.545	0.103
Cbfa2t3	0.197955783	0.721924264	0.909	0.966
Pdlim5	0.022740757	0.721174155	1	0.759
Knop1	0.135653086	0.720575699	0.455	0.276
Zkscan3	0.385915528	0.720108936	0.273	0.172
Zzz3	0.118990225	0.71979538	0.636	0.379
mt-Co1	0.137731057	0.719196505	1	0.931
Pld2	0.01821948	0.718985051	0.455	0.138
Haghl	0.004574771	0.718980032	0.455	0.069
Lst1	0.146036038	0.718603629	0.545	0.345
Mrnip	0.023280037	0.712058539	0.273	0.034
Bmf	0.090302897	0.711972741	0.455	0.207
Abr	0.042219108	0.711242617	0.455	0.172
Slc7a1	0.931855645	0.709151182	0.364	0.414
Slc4a2	0.001891587	0.70909751	0.545	0.103
Edem1	0.009470908	0.708340474	0.909	0.621
Naip2	0.001424733	0.707011458	0.545	0.103
Cdk19	0.05108634	0.70675962	0.545	0.31
Ppp1r10	0.01959899	0.705472427	0.636	0.276
Bcl2a1a	0.021291063	0.705168916	0.909	0.517
2700038G22Rik	0.01581099	0.704869314	0.364	0.069
Zfp277	0.359979394	0.703976077	0.364	0.276
Cxcr4	0.901101617	0.702454619	0.182	0.241
Aida	0.224431207	0.70125863	0.364	0.207
Cerkl	0.783771491	0.698504949	0.182	0.172
Lsmem1	0.130704903	0.696184741	0.273	0.103
Esyt1	0.06485604	0.696163611	0.545	0.31
Washc1	0.489253853	0.693428804	0.364	0.31
Akap10	0.034634173	0.692870639	0.727	0.483
Nfs1	0.93397354	0.688737063	0.182	0.241
Rin2	0.74894357	0.688268527	0.273	0.379
Dtx2	0.045309893	0.687939873	0.455	0.207
Dpp4	0.172459551	0.687772121	0.909	0.862
Cd47	0.154549733	0.685144888	1	0.966
Rapgef2	0.171732763	0.684313162	0.909	0.793
Gpr68	0.028750565	0.684179777	0.545	0.276
9930021J03Rik	0.618793151	0.683433109	0.455	0.448
H2-Q4	0.069153275	0.682203427	1	0.966
Fam169b	0.239995187	0.68159164	0.364	0.207
Zfp217	0.116981514	0.681512978	0.545	0.31
Usp18	0.012342152	0.681128094	0.545	0.172
Bmper	0.065048479	0.680965348	0.273	0.069
Tubb5	0.048968194	0.680164429	1	1
F11r	0.072901756	0.679377756	0.455	0.241
Arhgap28	0.449351078	0.679215253	0.727	0.517
Rassf1	0.109016189	0.679134321	0.636	0.483
Icosl	0.178234842	0.678759819	0.636	0.483
St8sia6	0.104010165	0.676513391	0.364	0.138
Pik3ca	0.278080773	0.676272325	0.545	0.483
Coro1a	0.002357674	0.67549288	1	0.724
Traf3	0.048957587	0.675199442	1	0.931
Taok1	0.854290682	0.674776143	0.545	0.793
Gpatch2l	0.020024832	0.674162779	0.636	0.31
Peak1	0.259699189	0.671271948	0.727	0.793
Socs2	0.071037457	0.670720003	0.909	0.828
A930015D03Rik	0.682590573	0.669859035	0.364	0.345
Fnip2	0.854846412	0.668490582	0.182	0.172
Pkd2l2	0.004350482	0.668218789	0.273	0
Camsap2	0.185594129	0.666622027	0.455	0.345
Rab31	0.01821948	0.665733598	0.455	0.138
Trafd1	0.006358711	0.664028801	1	0.828
Lrp8os2	0.927119809	0.663730021	0.182	0.172
Lgmn	0.48485599	0.663689986	0.818	0.828
Taok3	0.249497373	0.663388836	1	0.862
Clec2d	0.09908815	0.660650624	0.727	0.586
Ermp1	0.318713264	0.660063904	0.273	0.172
Zfp451	0.316883351	0.659860404	0.364	0.241
Brd2	0.152222634	0.659694135	0.818	0.759
Immp2l	0.560329667	0.657737205	0.364	0.31
Gbp9	0.728997402	0.657350028	0.273	0.276
Baz1a	0.066420083	0.656628494	0.909	0.828
Nprl2	0.004350482	0.655640036	0.273	0
Celf2	0.343969386	0.655463737	0.818	0.724
Tmem39b	0.130704903	0.655417798	0.273	0.103
Gpr183	0.03395249	0.654881225	0.909	0.552
Galnt12	0.040145463	0.653992248	0.636	0.31
Vdac3	0.15578632	0.653777961	0.455	0.276
Tmem183a	0.481310828	0.653345731	0.273	0.207
Gm12216	0.390892769	0.653049231	0.545	0.483
Alpk2	0.097862323	0.650852472	0.455	0.207
Mthfd2	0.146036038	0.648616138	0.545	0.345
Gria3	0.138480329	0.647650425	0.727	0.517
Ttyh3	0.168379516	0.646930667	0.636	0.586
Il15	0.211682884	0.646819773	0.909	0.724
Bbx	0.050728776	0.646739012	0.727	0.483
Gadd45b	0.021331697	0.645293873	1	1
Elf4	0.171732763	0.644207543	0.909	0.793
Efhd2	0.006036685	0.642267488	0.909	0.828
Herpud1	0.160240439	0.642257951	0.818	0.724
Sinhcaf	0.66828073	0.641632148	0.727	0.724
Mknk2	0.143918264	0.641128679	0.636	0.517
Cdh23	0.272366112	0.640972052	0.273	0.138
Atr	0.026414267	0.639701948	0.636	0.207
Il18bp	0.004420892	0.638797357	0.364	0.034
Tmtc2	0.331127588	0.637202477	0.818	0.828
Cnn2	0.135529058	0.63630428	0.818	0.759
Ubash3b	0.702763051	0.635509712	0.727	0.759
Lgals3	0.213289313	0.63462985	0.455	0.31
Ccdc28b	0.03463609	0.634173605	0.455	0.138
Selplg	0.04221894	0.633361758	1	0.828
Dnajc7	0.076102001	0.63300874	0.727	0.586
Tnrc6c	0.05773801	0.633002642	0.909	0.655
Rnf185	0.455897533	0.631771926	0.273	0.207
Zc3h12c	0.339348603	0.631664003	0.727	0.655
Slc7a5	0.018054572	0.631207836	0.364	0.069
Fam160b2	0.527030392	0.630774244	0.182	0.103
Arhgef9	0.031361272	0.629505467	0.273	0.034
Gpx4	0.020008384	0.628840327	0.909	0.655
Appbp2	0.047084915	0.628801395	0.727	0.483
Cdcp1	0.054750318	0.628434882	0.364	0.103
Pcf11	0.572820132	0.627646454	0.455	0.448
Sbf1	0.167654735	0.627232857	0.545	0.379
Zfr	0.695564278	0.626992948	0.545	0.621
Klf10	0.577099416	0.626968161	0.273	0.241
Rest	0.223224197	0.625293192	0.636	0.483
Milr1	0.111481305	0.625157468	0.182	0.034
Rptor	0.377017716	0.624684083	0.818	0.759
Limd1	0.415681857	0.623076529	0.636	0.586
Uhrf1	0.073098907	0.622688047	0.273	0.069
Igf1r	0.1791373	0.619994643	0.545	0.414
Pml	0.008852612	0.619453502	0.545	0.172
Sema6d	0.422949077	0.61890548	0.545	0.517
Zfp608	0.119639415	0.618600537	0.545	0.345
Swap70	0.177664529	0.616670433	0.909	0.966
2310039L15Rik	0.004350482	0.615293196	0.273	0
Mapk8	0.158611282	0.615190071	0.545	0.414
Slco5a1	0.523621208	0.614300278	0.818	0.828
Pik3r5	0.230999784	0.613693089	0.636	0.552
Scpep1os	0.004350482	0.61271148	0.273	0
Sh3bgrl3	0.002711002	0.612549805	1	0.966
Cpne2	0.057348387	0.612165264	0.909	0.759
Agap3	0.252887275	0.610861776	0.273	0.138
Loxl3	0.10929736	0.609937851	0.455	0.276
Tank	0.108409086	0.609037725	1	0.966
Leng9	0.023280037	0.607429363	0.273	0.034
Dpy19l1	0.049378993	0.607210286	0.545	0.241
Nt5c2	0.38680796	0.607142174	0.545	0.517
Med13l	0.031061696	0.606034083	0.909	0.793
Osbpl11	0.049614739	0.605877183	0.455	0.207
Arhgap12	0.034771037	0.605319068	0.455	0.172
Tram2	0.42912955	0.604770126	0.182	0.103
Znrf1	0.243295477	0.60313728	0.818	0.655
Hells	1	0.602628596	0.091	0.103
Rnf144b	0.435188715	0.602595118	0.273	0.172
Pvr	0.822470725	0.602398859	0.545	0.517
Pdlim4	0.072536063	0.601595474	0.545	0.276
Brd9	0.771253783	0.600715892	0.364	0.414
Arhgap17	0.156064539	0.600148536	0.636	0.552
Stoml1	0.036937589	0.599687905	0.636	0.31
Inpp5b	0.055893834	0.59911106	0.455	0.172
Cmc2	0.316883351	0.598302944	0.364	0.241
Hlcs	0.073098907	0.596506035	0.273	0.069
Cox5a	0.066420083	0.596224885	0.909	0.828
Gm26885	0.362611203	0.595635222	0.273	0.172
Aup1	0.542362362	0.594767036	0.818	0.759
A930007I19Rik	0.034771037	0.594687961	0.455	0.172
Hdlbp	0.024852797	0.594622675	0.727	0.448
Gbf1	0.132183709	0.594152647	0.727	0.414
Pard3b	0.066921398	0.594128804	0.455	0.172
Ankrd27	0.272366112	0.594126903	0.273	0.138
Golga5	0.455897533	0.593493747	0.273	0.207
Kdm1b	0.560356224	0.593032605	0.364	0.31
Gm47662	0.074532283	0.593019304	0.545	0.241
Osbpl7	0.065048479	0.592162759	0.273	0.069
Zmynd8	0.093909966	0.591547093	0.545	0.414
Sec23b	0.050974669	0.589143053	0.455	0.172
G3bp1	0.067707833	0.587456175	0.909	0.621
Gng4	0.065048479	0.586863557	0.273	0.069
Gm13561	0.065048479	0.586508335	0.273	0.069
Rcsd1	0.114893475	0.586328883	0.909	0.862
Htr1f	0.819123156	0.585040656	0.182	0.172
1700019L13Rik	0.065048479	0.584909032	0.273	0.069
Gins2	0.023280037	0.582572228	0.273	0.034
Tex14	0.097208862	0.582145197	0.636	0.379
Spidr	0.135035131	0.581755286	0.455	0.241
Cited2	0.419277442	0.581574872	0.455	0.414
Rgs12	0.224653278	0.580207375	0.545	0.345
Ccnk	0.066670775	0.580085333	0.636	0.414
Prpsap1	0.013330035	0.578843246	0.636	0.207
A430005L14Rik	0.130704903	0.577369355	0.273	0.103
Kdm2b	0.191580809	0.576156793	0.818	0.828
Wdr1	0.162390526	0.575398478	0.727	0.69
Gm10399	0.199099339	0.574919378	0.364	0.172
Zfp646	1	0.57483475	0.091	0.103
Izumo4	0.064633582	0.573295944	0.455	0.207
Bod1l	0.013214025	0.572374956	0.818	0.448
Phc2	0.012762359	0.570529291	0.727	0.31
Git2	0.533802708	0.570125199	0.455	0.483
Anapc7	0.106200712	0.569578686	0.364	0.172
Ccdc186	0.136393246	0.569125895	0.636	0.448
Serpinb1a	0.157413887	0.569032194	0.273	0.103
mt-Co2	0.237475189	0.568966924	1	0.966
Cbx7	0.362611203	0.568492663	0.273	0.172
Il6st	0.459076027	0.568350305	0.455	0.414
Galnt2l	0.073916999	0.567839264	1	0.966
Rrbp1	0.066288726	0.567238326	0.818	0.69
Nfrkb	0.701583502	0.566802741	0.364	0.379
Cep350	0.34582391	0.565471493	0.818	0.793
Zc3h3	0.065048479	0.564066906	0.273	0.069
Pcmtd1	0.373263604	0.563218699	0.545	0.483
Srsf2	0.252300337	0.562020246	0.727	0.759
Errfi1	0.550202289	0.561629987	0.273	0.241
Pgap2	0.180878563	0.560477843	0.818	0.793
Mnt	0.145453118	0.560403305	0.455	0.276
Ncbp3	0.700270741	0.558741321	0.273	0.276
Larp4b	0.334705463	0.558580883	0.636	0.621
Hnrnpl	0.495820867	0.558535776	0.636	0.655
Mcph1	0.608720004	0.558361556	0.182	0.138
Gpr4	0.252887275	0.557836876	0.273	0.138
Ctsz	0.129895468	0.557363353	1	1
Cd2ap	0.138676319	0.556023104	0.545	0.379
Atp2b4	0.104084268	0.554888478	0.636	0.379
Ssbp2	0.982706242	0.552431886	0.182	0.207
Arhgap22	0.143582804	0.550667514	0.727	0.586
Epsti1	0.203304927	0.55037476	1	1
Slc46a3	0.270365358	0.548893407	0.364	0.276
Tbc1d13	0.643257638	0.548348553	0.182	0.138
Fbxo33	0.847494924	0.548342389	0.545	0.517
Itpk1	0.427635228	0.548019578	0.545	0.483
Pafah1b2	0.817335768	0.546982475	0.273	0.276
Map4	0.074930602	0.546229992	0.818	0.655
Pramef8	0.044186051	0.5459482	0.364	0.103
Rufy3	0.373263604	0.545800555	0.545	0.483
Stk38	0.304187588	0.545467173	0.364	0.276
Gm49662	0.08194676	0.54485287	0.273	0.069
Arpc1b	0.197955783	0.542504538	0.909	0.966
Clptm1	0.032843093	0.541703688	0.909	0.621
Xrcc6	0.022289389	0.54135067	0.182	0
Sec61a1	0.158611282	0.541263306	0.545	0.414
Smo	0.111481305	0.541118271	0.182	0.034
Atp5b	0.047150604	0.540869067	0.909	0.897
Iffo1	0.318713264	0.540721183	0.273	0.172
Mtdh	0.656159167	0.540087517	0.545	0.759
Sun1	0.608720004	0.539591115	0.182	0.138
Slc25a11	0.149040663	0.538058682	0.545	0.414
Cops3	0.256625236	0.53757655	0.182	0.069
Atmin	0.2096023	0.536631844	0.364	0.207
Adcy6	0.66828073	0.536595022	0.636	0.759
Atp11a	0.076102001	0.536461662	0.818	0.552
Cfl1	0.069022857	0.535578942	1	0.862
Mettl3	0.004420892	0.535522024	0.364	0.034
Zdhhc6	0.2096023	0.535296459	0.364	0.207
Vps41	0.176615676	0.534621482	0.455	0.31
Gm10076	0.121779641	0.534245033	1	0.793
Tmem119	0.023280037	0.533506303	0.273	0.034
Irf2	0.193886828	0.533502371	0.727	0.552
Cnppd1	0.250328707	0.532092302	0.455	0.345
Rap1a	0.132441335	0.53133677	0.818	0.655
Elmod3	0.234400671	0.530250432	0.273	0.138
Kif21b	0.05773801	0.530025178	0.909	0.655
Ift52	0.10017796	0.529900571	0.455	0.241
Ccdc33	0.022289389	0.529779014	0.182	0
Mta2	0.182098778	0.529132492	0.364	0.207
Vamp4	0.585122342	0.528911563	0.364	0.31
Tnf	0.281089965	0.528481707	0.364	0.241
Wdtc1	0.086819212	0.528477965	0.364	0.138
Rexo4	0.01821948	0.528356683	0.455	0.138
Psmb10	0.150273739	0.52790403	0.727	0.724
Gm17056	0.071998864	0.526042511	0.364	0.138
Hook3	0.472580237	0.525555298	0.455	0.379
Gbp8	0.11628066	0.525386603	0.636	0.483
AC149090.1	0.152298533	0.52462748	0.636	0.621
Plekha1	0.973153744	0.524130365	0.364	0.448
Tmem19	0.061067854	0.523869983	0.818	0.655
Polr2m	0.222760276	0.523319014	0.455	0.345
Mex3c	0.050558338	0.522966576	0.727	0.448
Dhps	0.020024832	0.522853241	0.636	0.31
Gngt2	0.189360725	0.521671739	0.545	0.379
Gm17103	0.143583575	0.52149216	0.273	0.103
Lrrc63	0.065048479	0.520285051	0.273	0.069
Rnf43	0.256625236	0.520188281	0.182	0.069
Sipa1	0.678583834	0.520044293	0.182	0.138
Ltbr	0.125359277	0.520028823	0.364	0.172
Slfn5	0.239995187	0.519532593	0.364	0.207
Ppcdc	0.023280037	0.518075308	0.273	0.034
Dcakd	0.256625236	0.516646698	0.182	0.069
Cep57l1	0.111481305	0.516480247	0.182	0.034
Phf8	0.063231111	0.515658191	0.636	0.379
Aamdc	0.256625236	0.515542798	0.182	0.069
Cntln	0.970967776	0.515442788	0.273	0.345
Rspry1	0.356135354	0.5137431	0.545	0.483
Hmgcs1	0.157413887	0.51365323	0.273	0.103
Scai	0.255164783	0.512863966	0.455	0.31
Auh	0.281011488	0.512791807	0.545	0.414
Fcgrt	0.031361272	0.512277515	0.273	0.034
Ccdc112	0.608720004	0.511719384	0.182	0.138
Phf12	0.471244532	0.510590375	0.545	0.448
Prkcd	0.899666314	0.510445392	0.455	0.621
Dyrk1b	0.022289389	0.510105736	0.182	0
Traf5	0.355740408	0.509397546	0.455	0.379
Tyk2	0.058727222	0.508941395	0.727	0.483
Ddx3x	0.207988603	0.508830606	0.909	0.828
Colgalt1	0.872673841	0.507512585	0.455	0.552
Kank3	0.111481305	0.507177811	0.182	0.034
Elavl1	0.300334787	0.505954044	0.636	0.828
1110051M20Rik	1	0.504508542	0.091	0.103
Il3ra	0.234400671	0.504119894	0.273	0.138
Slc25a51	0.608720004	0.503926245	0.182	0.138
Sbno2	0.072665782	0.503452064	0.727	0.483
Bcat2	0.054750318	0.503011778	0.364	0.103
Lmo4	0.556721233	0.501444489	0.545	0.552
Cd200	0.712530435	0.501348862	0.636	0.724
Dusp5	0.237475189	0.501338262	1	0.966
Tspo	0.124606571	0.501010847	0.909	0.759
Clp1	0.792118456	0.500820324	0.091	0.138
Ap1b1	0.111481305	0.500793528	0.182	0.034
Dcaf10	0.238971188	0.500439082	0.545	0.414
Cog5	0.87476916	0.500419338	0.545	0.586
Dicer1	0.182098778	0.498891314	0.364	0.207
Mapk3	0.184990424	0.498166144	0.364	0.172
Drosha	0.147110131	0.497754685	0.364	0.172
Ksr1	0.715898859	0.497694603	0.364	0.31
Hspa4	0.26114203	0.497446056	0.909	0.793
Pik3c3	0.079074439	0.497040849	0.455	0.241
Gtf2a1	0.082978747	0.496934129	0.818	0.586
Marveld1	0.272366112	0.496803783	0.273	0.138
Flna	0.544676403	0.496137784	0.455	0.414
E130307A14Rik	0.226658126	0.496042056	0.455	0.31
Dbr1	0.08194676	0.494551345	0.273	0.069
Fgl2	0.234400671	0.494341388	0.273	0.138
Rassf4	0.061891249	0.49401173	0.818	0.69
Grina	0.195496143	0.493954751	0.364	0.207
Tap2	0.150273739	0.493929938	0.727	0.724
Rad50	0.491636926	0.493395796	0.455	0.483
Gnb2	0.183122609	0.492958998	0.636	0.655
Lonp1	0.216892408	0.491836778	0.273	0.138
9330160F10Rik	0.004350482	0.491056328	0.273	0
Arhgef40	0.465538821	0.490943127	0.455	0.448
Cd274	0.50508433	0.490605421	1	0.897
Mpp5	0.294304848	0.490582738	0.727	0.552
Dhrs4	0.08194676	0.489857918	0.273	0.069
Gstt2	0.256625236	0.489781584	0.182	0.069
Fam89a	0.111481305	0.489743744	0.182	0.034
Mrtfb	0.435188715	0.489640559	0.273	0.172
Fggy	0.111481305	0.488977813	0.182	0.034
Gm26542	0.136782391	0.48852879	0.545	0.345
Pias3	0.157413887	0.48767697	0.273	0.103
Ifngr2	0.048583526	0.487261129	0.818	0.517
Cdyl	0.081553168	0.486325712	0.545	0.31
Manbal	0.339511222	0.486239903	0.545	0.483
Taf10	0.176689293	0.485571846	0.818	0.655
Pitpnm1	0.070076753	0.485302926	0.545	0.31
Fam129a	0.11516636	0.484583194	0.909	0.931
Tmed5	0.787756429	0.484565638	0.364	0.448
Gm10785	0.022289389	0.484031246	0.182	0
Mrpl39	0.001292382	0.483730095	0.455	0.034
Rad52	0.216892408	0.483028143	0.273	0.138
Hook1	0.792118456	0.482880831	0.091	0.138
Ptpra	0.210493869	0.482569386	0.636	0.586
Prkacb	0.690405607	0.482347769	0.273	0.241
Stx11	0.513438866	0.482187599	0.636	0.621
Brcc3	0.092693993	0.481348656	0.455	0.241
Insyn2b	0.10929736	0.480644576	0.455	0.276
Nfkb1	0.448682965	0.479658755	0.818	0.931
Supt6	0.528423469	0.47903304	0.636	0.552
Anxa2	0.268879231	0.47853631	0.909	0.966
Trnau1ap	0.296001396	0.478270462	0.455	0.345
Dnajc15	0.339511222	0.477710972	0.545	0.483
Cir1	0.118990225	0.477547226	0.636	0.379
Smad1	0.015193426	0.476988678	0.455	0.103
Usp3	0.926003227	0.476120785	0.636	0.655
Add1	0.15844666	0.475935109	0.636	0.483
Ei24	0.948151209	0.47549585	0.182	0.207
Rab5c	0.279837974	0.475255103	0.545	0.448
Ptpn6	0.585122342	0.474943473	0.364	0.31
Ubr4	0.058591873	0.473677461	0.727	0.517
Atg2b	0.625886216	0.472987383	0.091	0.172
Necap2	0.225636692	0.472719902	0.545	0.448
Rab6a	0.188570736	0.472653669	0.636	0.586
Plxnd1	0.238852414	0.471717336	0.545	0.379
Sox4	1	0.471100367	0.273	0.345
Gm50240	0.256625236	0.470948357	0.182	0.069
Gm17090	0.022289389	0.470740226	0.182	0
Gm16364.1	0.022289389	0.470740226	0.182	0
Asf1a	0.111481305	0.470549734	0.182	0.034
Tgfb2	0.111481305	0.470508946	0.182	0.034
Tbc1d14	0.238971188	0.469912743	0.545	0.414
Clec16a	0.296001396	0.46972142	0.455	0.345
Rnf216	0.204847526	0.469662002	0.727	0.552
Vps16	0.004260429	0.469503212	0.545	0.103
2510009E07Rik	0.027061268	0.46928276	0.273	0.034
Bcap29	0.340208602	0.469159334	0.273	0.172
Kctd20	0.455897533	0.469030517	0.273	0.207
Ptgs2	0.608720004	0.468943958	0.182	0.138
Gtpbp1	0.027950714	0.468792134	1	0.655
Prpf4b	0.848830045	0.468637209	0.455	0.586
C1qtnf6	0.073098907	0.468459272	0.273	0.069
Tmem39a	0.172862718	0.468189287	1	0.966
Rab1a	0.449351078	0.468119975	0.545	0.586
Gtf2h1	0.304187588	0.467307557	0.364	0.276
Pira2	0.066921398	0.466974875	0.455	0.172
Fgd6	0.111481305	0.466869584	0.182	0.034
Haus8	0.114493128	0.466781081	0.455	0.207
Ift172	0.034364246	0.466725124	0.545	0.276
Terf1	0.240614154	0.465550025	0.455	0.31
Apol7c	0.695564278	0.465120452	0.545	0.621
Rab21	0.045591177	0.465074749	0.909	1
Vps13d	0.40901849	0.464519761	0.545	0.483
Limk2	0.29284756	0.463777665	0.273	0.138
Pdss1	0.143583575	0.463728545	0.273	0.103
Psmb8	0.225661176	0.463359272	0.909	1
Alg9	0.216892408	0.462558339	0.273	0.138
Rdh5	1	0.462430028	0.091	0.103
Slc49a4	0.091262756	0.461166286	0.818	0.655
Ncoa2	0.192751587	0.460518068	1	1
Tmem134	0.495820867	0.460344209	0.636	0.655
Zfp335os	0.604600546	0.460102249	0.273	0.241
Chmp3	0.304832887	0.459707397	0.455	0.379
Ankrd13a	0.140368452	0.459361882	0.636	0.483
Ap1g2	0.71998846	0.459040981	0.273	0.241
Tmcc3	0.069153275	0.458641265	1	0.966
Cecr2	0.022289389	0.458235654	0.182	0
Aif1	0.724404251	0.458190028	0.545	0.517
Stat3	0.162821082	0.457553745	0.818	0.862
Kif1c	0.111481305	0.45707186	0.182	0.034
Spi1	0.20075147	0.456467728	0.818	0.759
Map4k5	0.561964537	0.456139155	0.273	0.207
Tcn2	0.256625236	0.456017922	0.182	0.069
Dock9	0.078377351	0.455864357	0.545	0.276
Grk3	0.052508398	0.455116954	1	0.897
Sort1	0.143514155	0.45495038	0.455	0.207
Mfn2	0.272366112	0.454878821	0.273	0.138
Crtc2	0.783771491	0.454871565	0.182	0.172
Cdc14b	0.104010165	0.454807452	0.364	0.138
Kdm6b	0.504041968	0.454755071	0.818	0.828
Rnase6	0.625886216	0.454404955	0.091	0.172
Samhd1	0.171166517	0.454330554	1	0.724
Ezh1	0.106200712	0.453029359	0.364	0.172
Pank3	0.455897533	0.452938698	0.273	0.207
Tubb2a	0.157449612	0.45263829	0.727	0.483
Zmiz1	0.093149989	0.452479659	0.818	0.724
Nit1	0.073098907	0.45168496	0.273	0.069
Akna	0.167654735	0.451484634	0.545	0.379
Pin4	0.095103896	0.451420183	0.364	0.138
Uckl1	0.550202289	0.451410436	0.273	0.241
Gtf2e2	0.028132476	0.451214418	0.455	0.138
Prcp	0.153354725	0.450459145	0.727	0.69
Zfp639	0.127195557	0.450413941	0.182	0.034
Strada	0.002540442	0.450310615	0.455	0.069
Rgs10	0.12773085	0.450288035	0.909	0.724
Ndufb4	0.223224197	0.448831351	0.545	0.517
4930589L23Rik	0.022289389	0.448470673	0.182	0
Slc25a38	0.661288313	0.447721391	0.273	0.241
Fndc9	0.004350482	0.447476577	0.273	0
Usp33	0.423317125	0.447163147	0.364	0.31
Fbxo24	0.004350482	0.447076385	0.273	0
Fam126a	0.325778594	0.446990836	0.455	0.276
Prr5l	0.400528647	0.446853302	0.364	0.276
Bicd2	0.073098907	0.446444598	0.273	0.069
Dbi	0.200960641	0.446351277	0.545	0.379
Lrch1	0.14530241	0.445689118	1	0.793
Pygl	0.121905561	0.445599077	0.545	0.276
Ikbkb	0.339216645	0.445475207	0.909	0.828
Cox4i1	0.154472368	0.445038578	1	0.897
Cotl1	0.107435963	0.443907491	0.818	0.586
Vps35l	0.071680977	0.443689295	0.636	0.414
Vps18	0.656688494	0.443686369	0.364	0.345
Fam241a	0.086983723	0.441767531	0.818	0.552
Eno3	0.807786408	0.441664989	0.818	0.793
Prr33	0.08194676	0.441040958	0.273	0.069
Lasp1	0.155761375	0.44102374	0.545	0.345
Scube3	0.188067352	0.440867187	0.273	0.103
Pde3b	0.793333892	0.44076669	0.455	0.483
Mplkip	0.035396706	0.440758834	0.364	0.103
Slc38a6	0.385915528	0.440396452	0.273	0.172
Sos1	0.858883248	0.440341362	0.273	0.379
Tdrd7	0.046423372	0.439998036	0.455	0.172
Abraxas2	0.335854965	0.439859576	0.364	0.241
Acsl5	0.179379747	0.439756904	0.545	0.448
Hmga1	0.054750318	0.439468274	0.364	0.103
Tmem131l	0.317491401	0.438598397	1	0.931
Ralgapb	0.973875561	0.438081049	0.364	0.517
Stk3	0.799380793	0.438079645	0.455	0.586
Napg	0.252887275	0.437981903	0.273	0.138
Leprot	0.034782394	0.437894387	0.545	0.241
Stambp	0.035396706	0.437625785	0.364	0.103
Atp6v0a1	0.16812226	0.43756264	0.727	0.448
Cd37	0.119639415	0.437496362	0.545	0.345
Fra10ac1	0.130704903	0.437345565	0.273	0.103
Arl5b	0.225997764	0.436864036	0.545	0.414
Psmc6	0.09908815	0.436521341	0.727	0.586
Prdx5	0.031239327	0.436464357	0.455	0.138
Lamp1	0.045591177	0.436389762	1	0.966
Dhx38	0.298628714	0.436293452	0.364	0.241
Myo10	0.355740408	0.436008376	0.455	0.379
Ints14	0.969292618	0.435829162	0.273	0.276
Scmh1	0.797540743	0.435671224	0.364	0.414
Ppfibp1	0.159015127	0.435475992	0.364	0.172
Tbc1d1	0.089777177	0.435431924	1	0.897
5031425E22Rik	0.445506562	0.434896252	0.455	0.448
Lin7c	0.491636926	0.434569703	0.455	0.483
Atf6b	0.127195557	0.434406123	0.182	0.034
Bfar	0.410112361	0.434098913	0.273	0.172
Hdac9	0.281824773	0.433953077	0.182	0.069
Prxl2c	0.054750318	0.433783558	0.364	0.103
Tec	0.179379747	0.43336787	0.545	0.448
Sema4a	0.176674942	0.433097578	0.545	0.345
Wdr37	0.311677514	0.432872889	0.545	0.414
Lats1	0.135035131	0.432525007	0.455	0.241
Pcgf5	0.310214461	0.432256236	0.909	0.966
Fryl	0.429747277	0.432051345	0.818	0.828
Gpatch2	0.020572222	0.431348364	0.364	0.069
Slc18a1	0.022289389	0.431159598	0.182	0
Dctn2	0.246744512	0.43092316	0.636	0.586
AU040320	0.278080773	0.430308864	0.545	0.483
Tcp11l1	0.252887275	0.428885004	0.273	0.138
Sdhaf1	0.48485599	0.428866749	0.818	0.828
Hmgcr	0.920731524	0.4287413	0.455	0.448
Adck1	0.022289389	0.428644707	0.182	0
Stap2	0.12534113	0.428180061	0.545	0.31
Rabep1	0.253187953	0.428137753	0.727	0.552
Ifnar1	0.444697349	0.428095094	0.364	0.31
Dpf2	0.250328707	0.427754619	0.455	0.345
Sptan1	0.60030764	0.427630145	0.636	0.69
Apol8	0.079127198	0.427179217	0.364	0.138
Ndufs6	0.238427112	0.424946725	0.545	0.448
Tbc1d10a	0.200960641	0.424742553	0.545	0.379
Flii	0.33820587	0.424579855	0.455	0.379
Trim35	0.266760485	0.42442415	0.545	0.379
Marf1	0.411703443	0.423453976	0.455	0.379
Pcbp4	0.281824773	0.423328389	0.182	0.069
Ly75	0.150019147	0.422591354	0.909	0.897
Ctps2	0.444697349	0.422375271	0.364	0.31
Setx	0.046893349	0.421992654	0.727	0.448
Gm7072	0.044186051	0.421943744	0.364	0.103
Gm19522	0.111481305	0.42156726	0.182	0.034
Itm2c	0.36224014	0.4214498	0.818	0.828
Psmc3	0.622427534	0.421030722	0.545	0.552
Stk24	0.075914763	0.420894894	0.909	0.828
Capg	0.184990424	0.420285542	0.364	0.172
Fmnl2	0.15346533	0.420150659	1	0.759
Purb	0.099978007	0.420074508	0.818	0.759
Traf1	0.363503997	0.419744807	1	1
Cop1	0.158298815	0.419235629	0.909	0.828
Gm26510	0.188067352	0.418816982	0.273	0.103
Nup85	0.195496143	0.417457311	0.364	0.207
Cflar	0.903545395	0.417264321	0.818	0.966
Cmya5	0.022289389	0.4171772	0.182	0
Cc2d2a	0.281824773	0.416947352	0.182	0.069
Arl6ip4	0.050974669	0.416688316	0.455	0.172
Relt	0.076595115	0.41660555	0.455	0.207
Apopt1	0.130704903	0.416582451	0.273	0.103
Maz	0.239995187	0.416439983	0.364	0.207
Pip5k1c	0.188278166	0.416306532	0.455	0.31
Tmem164	0.560356224	0.415997202	0.364	0.31
Gys1	0.281824773	0.415601672	0.182	0.069
Mpzl1	0.065048479	0.41468367	0.273	0.069
Lrp8	0.202002828	0.414176846	0.727	0.586
Ppp4r1	0.787569168	0.414096315	0.273	0.276
Tfg	0.264971946	0.413877358	0.455	0.345
Ubtf	0.159015127	0.413702862	0.364	0.172
Ttc9c	0.252887275	0.412991945	0.273	0.138
Stag2	0.577721698	0.412791259	0.455	0.483
Snip1	0.460532729	0.412441363	0.182	0.103
Gm47096	0.362611203	0.412181833	0.273	0.172
Smarca2	0.261929811	0.412032504	0.636	0.483
Cpeb2	0.632674673	0.411721105	0.273	0.241
Emc8	0.355542523	0.411649261	0.364	0.241
Thap3	0.460532729	0.411510964	0.182	0.103
Kcnq1ot1	0.705141304	0.410862522	0.182	0.276
Nkap	0.055893834	0.410514423	0.455	0.172
Vamp8	0.095408931	0.410359134	0.909	0.862
Tor3a	0.111481305	0.410212254	0.182	0.034
Tars2	0.608720004	0.40989111	0.182	0.138
Gmeb1	0.270316176	0.409770191	0.455	0.31
Lancl2	0.460532729	0.409727659	0.182	0.103
Mospd1	0.111481305	0.409697755	0.182	0.034
Flnb	0.630666298	0.409103853	0.545	0.517
Rps6ka1	0.07040618	0.40880585	0.455	0.207
Cradd	0.831049992	0.408682537	0.273	0.379
Cask	0.442710287	0.408367205	0.818	0.655
Mtg2	0.256625236	0.408224452	0.182	0.069
Brf2	0.004350482	0.40790628	0.273	0
Golgb1	0.38382392	0.407788272	0.455	0.345
Mtmr9	0.097533352	0.407284038	0.364	0.172
Lypla1	0.252887275	0.406273658	0.273	0.138
Ddx54	0.889181833	0.405346775	0.273	0.414
Usp10	0.073098907	0.405117343	0.273	0.069
Ppp1r15a	0.387965067	0.404631855	0.909	0.966
Zfp106	0.213289313	0.4044914	0.455	0.31
Prdm1	0.2096023	0.404258083	0.364	0.207
Hnrnpul2	0.765293421	0.404180641	0.455	0.448
Ralgds	0.281824773	0.404046069	0.182	0.069
Vim	0.715528027	0.404010299	0.727	0.862
Pdxk	0.910751785	0.404006646	0.273	0.31
Smc6	0.904709291	0.403922275	0.364	0.414
Iqck	0.004350482	0.403827995	0.273	0
Got2	0.183362931	0.403348103	0.727	0.552
Mycbp2	0.262174409	0.403207433	1	0.862
Fuca2	0.460532729	0.40285567	0.182	0.103
Hsd17b12	0.388445481	0.402637548	0.455	0.448
N4bp1	0.581674887	0.402467467	0.818	0.69
Mtfmt	0.256625236	0.402313208	0.182	0.069
Pelp1	0.256625236	0.401715691	0.182	0.069
Fabp5	0.288619065	0.401326006	0.909	0.862
Clta	0.832004435	0.400998927	0.818	0.931
Atg5	0.270316176	0.400905185	0.455	0.31
Mef2c	0.460532729	0.399558745	0.182	0.103
Rabgap1	0.613701315	0.399480064	0.455	0.414
Rnf167	0.049378993	0.399465503	0.545	0.241
Tmcc1	0.202562217	0.398814235	0.818	0.862
Trip4	0.948151209	0.398752979	0.182	0.207
Alkbh6	0.329373338	0.398501928	0.455	0.345
Foxo3	0.901101617	0.398273056	0.182	0.241
Rnf34	0.58151895	0.397912624	0.364	0.345
Coq6	0.023280037	0.397628718	0.273	0.034
Ube4a	0.1090661	0.397396123	0.545	0.31
Slc10a1	0.111481305	0.397301823	0.182	0.034
Golph3l	0.178109868	0.397281173	0.455	0.276
Frg1	0.14787307	0.397122944	0.545	0.379
Hotairm1	0.102242841	0.397020054	0.273	0.069
Rabgap1l	0.332400963	0.39645544	1	1
Slc9a3r1	0.919582665	0.396138249	0.364	0.448
mt-Nd4l	0.22569879	0.394766715	0.545	0.379
Arf1	0.636087834	0.39424779	0.727	0.759
Gpbp1	0.1850697	0.394102431	0.727	0.655
Ralb	0.318713264	0.393903058	0.273	0.172
Bsdc1	0.567251898	0.393748567	0.455	0.414
Ube2g2	0.362611203	0.392990315	0.273	0.172
Arrb2	0.062924785	0.392934248	0.818	0.483
B4galnt1	0.481446015	0.392394601	0.727	0.724
Ifnar2	0.507064595	0.392347368	0.455	0.448
Brpf1	0.232728193	0.392090458	0.364	0.241
Lpcat1	0.243782618	0.391667935	0.636	0.448
Lamtor3	0.125359277	0.391526115	0.364	0.172
Ccnb2	0.004350482	0.391436556	0.273	0
Rps27l	0.951684194	0.391065435	0.909	0.931
Ube3b	0.948151209	0.390891133	0.182	0.207
Mapre1	0.141785867	0.390778856	0.727	0.724
Tmem126a	0.851803949	0.390540164	0.273	0.31
Ptpn21	0.256625236	0.39045461	0.182	0.069
Sgsm3	0.410112361	0.389958352	0.273	0.172
Frmd4a	0.34764088	0.389775261	1	0.897
Cdyl2	0.459076027	0.389662395	0.455	0.414
Tmem104	0.145068279	0.389508715	0.455	0.241
Nup93	0.460532729	0.389508263	0.182	0.103
Ppp2r2a	0.101197114	0.389322991	0.818	0.483
Ccnd2	0.438917602	0.388448421	0.273	0.483
Fbxo30	0.661288313	0.388280833	0.273	0.241
Tbc1d8	0.225661176	0.388140776	1	1
Lrrc61	0.460532729	0.388132907	0.182	0.103
Rab11fip3	0.111481305	0.388118635	0.182	0.034
Amd1	0.355740408	0.387837649	0.455	0.379
Kcnk6	0.159015127	0.387681969	0.364	0.172
Bach1	0.157528733	0.387655977	0.545	0.379
Slc25a19	0.819123156	0.387375453	0.182	0.172
Ext2	0.224431207	0.386894448	0.364	0.207
Smim11	0.130704903	0.386278578	0.273	0.103
Gas2l1	0.105919066	0.385983886	0.455	0.207
Gfm2	0.787569168	0.385118654	0.273	0.276
Cdk6	0.702763051	0.384489613	0.727	0.759
Anxa3	0.13774952	0.384338071	1	1
Ccdc12	0.090045308	0.384280141	0.818	0.621
Bin1	0.753890183	0.38416752	0.273	0.414
Pold3	0.362611203	0.383999028	0.273	0.172
Srsf6	0.577282699	0.3836713	0.364	0.379
Mlf2	0.474158201	0.383574751	0.636	0.621
Fzr1	0.281824773	0.38340751	0.182	0.069
Glb1	0.314338235	0.383359388	0.273	0.138
Grk5	0.352616627	0.383072772	0.636	0.483
Cep135	0.078738899	0.383053644	0.636	0.379
Zdhhc21	0.255164783	0.382386495	0.455	0.31
H2-DMb1	0.901101617	0.382352751	0.182	0.241
Ankrd52	0.065048479	0.382289657	0.273	0.069
Fbxw17	0.065048479	0.381952651	0.273	0.069
Qtrt1	0.890869753	0.381863666	0.182	0.172
Zfp992	0.643257638	0.381857298	0.182	0.138
Uhmk1	0.296001396	0.381748637	0.455	0.345
4930595D18Rik	0.065405305	0.381657099	0.364	0.138
Fam49a	0.262398325	0.381646684	1	1
Ing2	0.973153744	0.381623054	0.364	0.448
Etv6	0.129895468	0.381620507	1	1
Il12rb2	0.130704903	0.381618615	0.273	0.103
Usp54	0.111481305	0.381113516	0.182	0.034
9330175E14Rik	0.022289389	0.38095401	0.182	0
Mcmdc2	0.127195557	0.380743981	0.182	0.034
Runx2os1	0.031361272	0.379929996	0.273	0.034
Sh2d2a	0.273368636	0.37976525	0.364	0.207
2700049A03Rik	0.134742703	0.3797101	0.364	0.138
Rxylt1	0.901101617	0.37970132	0.182	0.241
Ikzf1	0.427070722	0.379622919	0.636	0.517
Mfsd8	0.065048479	0.37898729	0.273	0.069
Ppwd1	0.590230046	0.378943919	0.273	0.207
Actr8	0.065048479	0.378931448	0.273	0.069
Ap2s1	0.339511222	0.378515573	0.545	0.483
Fgd2	0.082225955	0.378443528	0.364	0.103
Fundc1	0.281824773	0.378392037	0.182	0.069
Dao	0.281824773	0.377102571	0.182	0.069
Chfr	0.67196659	0.377085011	0.273	0.276
Ints3	0.410112361	0.377065304	0.273	0.172
Nelfb	0.481310828	0.376782222	0.273	0.207
Med19	0.021580118	0.376712315	0.455	0.103
Arhgef7	0.280194922	0.376611226	0.455	0.345
Rfxank	0.493181268	0.376536624	0.182	0.103
Slc25a39	0.252887275	0.375851877	0.273	0.138
Anxa4	0.514881457	0.375848084	0.545	0.552
Fndc3b	0.252761142	0.375703657	0.636	0.517
Myo9b	0.168404155	0.375665597	0.727	0.724
Mast2	0.266760485	0.375412183	0.545	0.379
Clec2g	0.308651996	0.37541071	0.182	0.069
Abhd17a	0.252887275	0.37518605	0.273	0.138
Snx8	0.195496143	0.375119555	0.364	0.207
Trpc4ap	0.137015421	0.374314467	0.727	0.552
Ndrg1	0.868398448	0.374019879	0.182	0.241
Trim41	0.534369848	0.373855532	0.273	0.207
St3gal2	0.608720004	0.373662631	0.182	0.138
Gemin7	0.169002752	0.373595516	0.636	0.414
Tdrd3	0.625886216	0.373266735	0.091	0.172
Ndufv3	0.237295854	0.373237022	0.545	0.483
Pus1	0.13589896	0.37289128	0.364	0.172
Acin1	0.152222634	0.372844343	0.909	0.724
Scarb2	0.818685594	0.372813649	0.455	0.483
Dlgap4	0.192741642	0.372395655	0.636	0.517
Fam118b	0.049230846	0.372017363	0.364	0.103
Ciapin1	1	0.371848585	0.273	0.345
Rftn1	0.203304927	0.371416607	1	1
Ranbp3	0.881195584	0.371002319	0.273	0.31
Map3k11	0.460532729	0.370798339	0.182	0.103
Parp8	0.27551486	0.370705883	1	0.966
Gak	0.179058516	0.370289498	0.545	0.483
Glrx2	0.643257638	0.370244668	0.182	0.138
H2-D1	0.039423465	0.370234349	1	1
Atrx	0.54464379	0.370178791	1	0.966
Trp53inp2	0.101580375	0.369867318	0.545	0.31
Fbxw4	0.67196659	0.369598498	0.182	0.31
Trf	0.308651996	0.369021512	0.182	0.069
Smim4	0.362611203	0.368957301	0.273	0.172
Zfp706	0.340561149	0.368619699	0.636	0.517
Gm31615	0.033944155	0.368395214	0.364	0.069
Msra	0.783771491	0.368152922	0.182	0.172
Slc30a9	0.362611203	0.367960367	0.273	0.172
Actb	0.467246276	0.367630021	1	1
Mdh1	0.913056877	0.367278552	0.273	0.345
Cab39l	0.507476239	0.367080997	0.273	0.207
Oard1	0.281089965	0.366561555	0.364	0.241
Plcg2	0.479742975	0.365832749	0.455	0.414
Phf11b	0.266181179	0.365807936	0.636	0.517
Cs	0.780491092	0.36544506	0.364	0.379
Snap23	0.309346504	0.365202263	0.636	0.517
2210016F16Rik	0.379921518	0.364755193	0.364	0.276
Zfp131	0.489253853	0.364353069	0.364	0.31
Tnnt3	0.308651996	0.36433601	0.182	0.069
Dop1b	0.410112361	0.364275987	0.273	0.172
Aldh2	0.460532729	0.364235037	0.182	0.103
Zfp296	0.608720004	0.363604053	0.182	0.138
Malat1	0.089837422	0.362314111	1	1
Rcbtb1	0.314338235	0.362139937	0.273	0.138
Dnmt3a	0.625886216	0.361709808	0.091	0.172
Nav1	0.237475189	0.36164983	1	0.966
Cdk2	0.256625236	0.361339061	0.182	0.069
Sec16a	0.222760276	0.361338914	0.455	0.345
Proser1	0.561964537	0.360691323	0.273	0.207
Ptms	0.927581659	0.360687595	1	0.897
Cnih4	0.403133895	0.360446809	0.455	0.345
Mcm9	0.600152379	0.360371465	0.545	0.552
Cd40	0.926606716	0.360091582	0.636	0.724
Rasgef1b	0.787756429	0.359999719	0.364	0.448
P2rx5	0.023280037	0.359869538	0.273	0.034
Setd2	0.125416355	0.359696797	0.909	0.552
Phc3	0.316883351	0.358990955	0.364	0.241
Gdap2	0.758109713	0.358825038	0.273	0.276
Npas2	0.127195557	0.358354118	0.182	0.034
Prpf8	0.666308442	0.358088455	0.455	0.448
Atp11c	0.233304375	0.35780136	0.727	0.621
Khnyn	0.30243937	0.356184125	0.455	0.31
Adssl1	0.023280037	0.356147873	0.273	0.034
Asb13	0.42912955	0.356084478	0.182	0.103
Zfp180	0.314338235	0.355701946	0.273	0.138
Ppp3ca	0.188793289	0.35562001	0.636	0.483
Nup153	0.468466386	0.355430253	0.545	0.586
Acat2	0.004350482	0.35508978	0.273	0
Rras	0.819123156	0.354832517	0.182	0.172
Dnajc12	0.111481305	0.354706168	0.182	0.034
Slc44a1	0.178063362	0.353916996	0.909	0.655
Insl6	0.500907293	0.353900964	0.455	0.414
Fbxl20	0.562499188	0.353762917	0.182	0.345
Srcap	0.604600546	0.353718576	0.273	0.241
Sec11c	0.064393855	0.353709778	1	0.828
Ccl5	0.891574105	0.353034265	0.909	0.966
Ccser2	0.225661176	0.352976048	1	1
Bloc1s4	0.335854965	0.352621872	0.364	0.241
Bahcc1	0.460532729	0.352609626	0.182	0.103
Siah1a	0.866374242	0.35211908	0.364	0.448
Ssu72	0.418527911	0.351697015	0.727	0.759
Etfa	0.274905241	0.35134252	0.455	0.276
Zmym1	0.410112361	0.351220874	0.273	0.172
Dennd1c	0.234400671	0.351019255	0.273	0.138
Znfx1	0.077918389	0.350582646	0.727	0.448
Ppm1h	0.549243764	0.35056482	0.545	0.586
Arid3a	0.256625236	0.350323613	0.182	0.069
Nf1	0.213070623	0.350178912	0.545	0.379
Rnf20	0.970195221	0.349674496	0.273	0.31
Crip1	0.2435212	0.34955776	0.909	0.966
Plag1	0.127195557	0.349503564	0.182	0.034
Dlgap5	0.111481305	0.349372307	0.182	0.034
Gm15987	0.166834374	0.348929325	0.455	0.241
H2-Q6	0.089837422	0.348175795	1	0.966
Arhgef1	0.411703443	0.348144601	0.455	0.379
Sap30	0.281824773	0.348041296	0.182	0.069
Tpm4	1	0.347514328	0.636	0.724
Mef2a	0.069153275	0.347497678	1	0.966
Shoc2	0.790727426	0.347067514	0.455	0.448
Dnah2	0.493181268	0.346490247	0.182	0.103
Zfp787	0.410112361	0.346427124	0.273	0.172
Aco1	0.234400671	0.346215826	0.273	0.138
Snx6	0.350530587	0.346143796	0.545	0.655
Cpsf4	0.08194676	0.345974692	0.273	0.069
Tcf20	0.433844205	0.345790921	0.636	0.586
Taf12	0.93397354	0.345421045	0.182	0.241
Gm37422	0.281824773	0.345364341	0.182	0.069
Chmp1a	0.443705708	0.345026087	0.364	0.276
Ccdc122	0.204953187	0.344984868	0.273	0.103
1110012L19Rik	0.022289389	0.344909483	0.182	0
Haus7	0.022289389	0.344909483	0.182	0
Ddx27	0.340208602	0.344659491	0.273	0.172
Sh3kbp1	0.584610347	0.344625386	0.909	0.793
Abhd12	0.422949077	0.344475792	0.636	0.483
Akap8l	0.780491092	0.344205575	0.273	0.414
1810064F22Rik	0.913056877	0.343859844	0.273	0.345
Gm5617	0.460532729	0.343859492	0.182	0.103
Rbm15	0.783771491	0.343737037	0.182	0.172
Tanc1	0.455897533	0.343686745	0.273	0.207
Patl1	0.082225955	0.343552935	0.364	0.103
Nop56	0.606128096	0.343546682	0.364	0.345
Csnk1a1	0.214186855	0.343351784	1	0.897
Mtbp	0.948151209	0.343199389	0.182	0.207
Scpep1	0.926606716	0.342931777	0.636	0.724
Gm15492	0.111481305	0.342886847	0.182	0.034
Mrpl24	0.319416744	0.342863829	0.455	0.31
Tcf4	1	0.342729468	0.636	0.724
Thumpd2	0.111481305	0.342691338	0.182	0.034
Cox17	0.436374523	0.342672298	0.545	0.552
Oaz2	0.643257638	0.342447041	0.182	0.138
Cdc42ep3	0.703849501	0.342277744	0.727	0.828
Mbd1	0.189360725	0.342272853	0.545	0.379
Zfp523	0.023280037	0.342232737	0.273	0.034
Ppm1l	0.493181268	0.341753665	0.182	0.103
Tnip1	0.804393261	0.34157775	0.636	0.655
Cers5	0.190112878	0.341538912	0.545	0.414
Plekhg2	0.910751785	0.3413671	0.273	0.31
Orai3	0.05931785	0.341055466	0.364	0.138
Cacybp	0.489424975	0.341024417	0.364	0.276
Gm26801	0.111481305	0.340878032	0.182	0.034
Mob3b	0.678583834	0.340874929	0.182	0.138
Cpeb4	0.161135608	0.34076943	1	0.69
Pgls	0.154162764	0.340509774	1	0.828
Cnot6l	0.304459699	0.340466679	0.727	0.586
Babam2	0.38382392	0.340406	0.455	0.345
Myo1g	0.7162438	0.340275004	1	0.966
Eps15	0.528423469	0.340178575	0.545	0.586
Ctr9	0.236260206	0.339901666	0.455	0.345
Nsl1	0.022289389	0.339577579	0.182	0
Vps39	0.075637475	0.339446311	0.545	0.31
Baz1b	0.451327592	0.339237604	0.545	0.448
Ptpa	0.264263978	0.33923543	0.364	0.241
Cpd	0.678583834	0.339136094	0.182	0.138
Lsm6	0.171635218	0.339105208	0.364	0.172
Srr	0.022289389	0.338990236	0.182	0
Fem1al	0.022289389	0.338990236	0.182	0
Nostrin	0.161850319	0.338953846	0.818	0.793
Slc25a4	0.216251973	0.338423258	0.727	0.552
Ufd1	0.61038539	0.337972225	0.364	0.31
Madd	0.632674673	0.337803872	0.273	0.241
Pik3r2	0.023280037	0.337573589	0.273	0.034
Rab35	0.031361272	0.337235424	0.273	0.034
Spib	0.643257638	0.33698439	0.182	0.138
Ccnb1ip1	0.111481305	0.336860851	0.182	0.034
Gm15337	0.127195557	0.336730717	0.182	0.034
Sp110	0.14707157	0.336587644	0.727	0.517
Phkb	0.281524677	0.336576115	0.545	0.379
Plxdc2	0.625886216	0.336511754	0.091	0.172
Dnm2	0.494591524	0.336422116	0.545	0.552
Ints4	0.204953187	0.3357731	0.273	0.103
Fcrl5	0.281824773	0.335722328	0.182	0.069
Rnf166	0.145068279	0.335694301	0.455	0.241
Zfp560	0.362611203	0.335297847	0.273	0.172
Acadm	0.061202174	0.334908818	0.455	0.172
Efl1	0.792118456	0.334887604	0.091	0.138
Ptpn11	0.536109395	0.334691489	0.364	0.31
Rabif	0.157413887	0.334001605	0.273	0.103
Rabepk	0.281824773	0.333922008	0.182	0.069
Klhdc2	0.362611203	0.33386905	0.273	0.172
Tap1	0.275701327	0.333288367	0.727	0.69
Adss	0.748569502	0.33307437	0.455	0.552
Pon3	0.111481305	0.332891082	0.182	0.034
H2bc6	0.039584744	0.332669038	0.364	0.103
Ywhag	0.165457597	0.332635785	0.818	0.621
Casc1	0.111481305	0.332330378	0.182	0.034
Hdac1	0.257127413	0.332186941	0.636	0.448
Ptpn12	0.308651996	0.331400791	0.182	0.069
Ipmk	0.613701315	0.331173425	0.455	0.414
Cic	0.534369848	0.331155794	0.273	0.207
Snx11	0.455897533	0.330966934	0.273	0.207
Dnajc10	0.224431207	0.330909902	0.364	0.207
Sh2d4a	0.022289389	0.330899938	0.182	0
Lrrc75aos1	0.022289389	0.330899938	0.182	0
E130309D02Rik	0.157413887	0.330899295	0.273	0.103
Mrpl14	0.407084892	0.330829951	0.636	0.724
Trpv2	0.678583834	0.330766356	0.182	0.138
Cmtm3	0.111481305	0.330695323	0.182	0.034
Gm26749	0.256625236	0.330642819	0.182	0.069
Marchf3	0.946337872	0.330603075	0.364	0.448
Alg10b	0.073098907	0.330234227	0.273	0.069
St6galnac6	0.281824773	0.330204628	0.182	0.069
Kdm4a	0.39705028	0.330131088	0.364	0.241
Arfgap3	0.711244965	0.329781392	0.455	0.414
Hck	0.430686152	0.329592235	0.727	0.517
Ap3s2	0.188067352	0.329439372	0.273	0.103
Yars	0.563647304	0.329398797	0.182	0.31
Gle1	0.589930306	0.329323013	0.182	0.31
Ago1	0.234400671	0.329176894	0.273	0.138
Zfp821	0.678583834	0.329064968	0.182	0.138
Commd4	0.312393832	0.328760751	0.455	0.345
Pdrg1	0.272366112	0.328263788	0.273	0.138
4933406J09Rik	0.854846412	0.327841984	0.182	0.172
Tapbpl	0.208064928	0.327677336	0.818	0.655
Prim2	0.460532729	0.327626245	0.182	0.103
Nsmce3	0.400163878	0.327559366	0.545	0.379
Usp48	0.9722114	0.327047065	0.364	0.379
Shmt1	0.073098907	0.326775872	0.273	0.069
Qrich1	0.292250473	0.326584152	0.727	0.759
Actg1	0.505164242	0.326275674	1	0.966
Pcif1	0.411703443	0.325360107	0.455	0.379
Serpinb6b	0.400793704	0.325302295	0.636	0.621
Slf2	0.608720004	0.325163835	0.182	0.138
Sos2	0.625770534	0.323591997	0.364	0.379
Ywhae	0.363413961	0.323570927	1	0.897
Supv3l1	0.507476239	0.323013606	0.273	0.207
Mgat4a	0.381583845	0.322920783	0.545	0.379
Ccdc88a	0.262308781	0.322818696	0.909	0.931
1700084C06Rik	0.842143578	0.322751808	0.273	0.241
5730522E02Rik	1	0.322687188	0.091	0.103
Bcas3	0.627512618	0.322218595	0.545	0.621
Ccl22	0.707167764	0.322052169	0.636	0.586
Cfdp1	0.645053854	0.321900012	0.545	0.552
Snx21	0.022289389	0.321861288	0.182	0
Lman1l	0.022289389	0.321861288	0.182	0
2200002D01Rik	0.281524677	0.321577249	0.545	0.379
Spns3	0.234400671	0.321570374	0.273	0.138
Dnajc2	0.912751791	0.321486554	0.545	0.621
Sms	0.300397145	0.321441382	0.091	0.276
Cd80	0.747147941	0.32141289	0.545	0.759
Epc2	0.768198743	0.321386464	0.364	0.517
Prickle3	0.314338235	0.320659061	0.273	0.138
Atxn7l3	0.982706242	0.320183156	0.182	0.207
Zscan29	0.073098907	0.320092162	0.273	0.069
4930455C13Rik	0.071998864	0.319516036	0.364	0.138
Bag3	0.195496143	0.31915534	0.364	0.207
Myo5a	0.230999784	0.318250011	0.636	0.552
Ddhd2	0.385915528	0.318118561	0.091	0.241
Atg4d	0.93397354	0.317896307	0.182	0.241
Stk16	0.854846412	0.317675195	0.182	0.172
Rpn2	0.15566276	0.317566845	0.455	0.241
Selenow	0.197186378	0.316898134	0.818	0.655
Arhgap45	0.923395208	0.316858831	0.455	0.552
Dot1l	0.534369848	0.316796841	0.273	0.207
Pik3cb	0.959081506	0.31678682	0.364	0.414
Crebl2	0.690405607	0.316528419	0.273	0.241
Zfp598	0.527030392	0.315494967	0.182	0.103
C2cd5	0.404637207	0.315009856	0.545	0.517
Arhgef3	0.43630357	0.314907565	0.727	0.759
Ccny	0.246744512	0.3148679	0.455	0.655
Cks2	0.178261967	0.314797815	0.545	0.379
St3gal1	0.190993917	0.314777441	0.818	0.793
Dera	0.199099339	0.314467147	0.364	0.172
Arhgap4	0.42912955	0.314332438	0.182	0.103
Cox19	0.234400671	0.314144012	0.273	0.138
Catsperg1	0.309783249	0.31414005	0.364	0.207
Ncapd2	0.022289389	0.314103683	0.182	0
Cept1	0.460532729	0.31380069	0.182	0.103
Pofut1	0.308651996	0.313467321	0.182	0.069
Klhl24	0.59026621	0.313122932	0.455	0.414
Sntb2	0.340707734	0.313055492	0.364	0.276
Slc25a29	0.08194676	0.312485349	0.273	0.069
Cdc73	0.57824506	0.312478468	0.545	0.552
Nub1	0.849995373	0.312350335	0.455	0.621
Hikeshi	0.224431207	0.312334451	0.364	0.207
AW549877	1	0.312009097	0.091	0.103
Dpm3	0.631192555	0.311957606	0.364	0.345
Gm29585	0.022289389	0.311458854	0.182	0
Msmo1	0.460532729	0.311317217	0.182	0.103
Septin9	0.431460153	0.311131074	0.455	0.379
Hist1h2ap	0.023390714	0.311055362	0.364	0.069
Lactb	0.70524588	0.311002664	0.545	0.586
R3hdm4	0.816386279	0.310877846	0.455	0.448
Csad	0.910751785	0.310847708	0.273	0.31
5730409E04Rik	0.127195557	0.310790448	0.182	0.034
Akr1b3	0.780491092	0.310723338	0.364	0.379
Adap1	0.207988603	0.310627729	0.909	0.828
Eif2s2	0.26114203	0.310594598	0.818	0.828
Man2b1	0.240614154	0.309703809	0.455	0.31
Gsr	0.346939611	0.309633193	0.455	0.345
Irs2	0.392493698	0.309303726	0.455	0.379
Sertad2	0.237003353	0.3090185	0.727	0.586
Brca1	0.256625236	0.308964614	0.182	0.069
Pura	0.512402384	0.308935206	0.364	0.31
Cdkn2aip	0.728997402	0.308889819	0.273	0.276
Ror1	0.337115574	0.308542105	0.182	0.069
Cabin1	0.839980156	0.308431578	0.364	0.448
Ensa	0.464453854	0.308310697	0.455	0.345
Gm10658	0.022289389	0.308210418	0.182	0
Lrrc75a	0.022289389	0.308210418	0.182	0
Cxcl16	0.052541638	0.307850484	1	0.931
Me2	0.847368183	0.307579433	0.273	0.276
E130311K13Rik	0.308651996	0.307548353	0.182	0.069
Kiz	0.256625236	0.307380495	0.182	0.069
Klc1	0.910751785	0.307345598	0.273	0.31
Hectd4	0.130720857	0.307325376	0.545	0.276
Gm26887	0.318713264	0.307225438	0.273	0.172
Wbp2	0.753890183	0.307194779	0.364	0.379
Gpatch8	0.351808218	0.307176426	0.909	0.69
Dnase2a	0.360353545	0.307099247	0.273	0.138
Ptprs	0.11628066	0.30700023	0.727	0.448
Lypla2	0.143449498	0.306975482	0.545	0.31
Glt8d1	0.336840757	0.30688114	0.273	0.138
Myo18a	0.901101617	0.306716859	0.182	0.241
Abhd17c	0.08194676	0.306388805	0.273	0.069
Nudcd2	0.493181268	0.305929749	0.182	0.103
Mapk8ip3	0.174285841	0.305816703	0.545	0.31
2900097C17Rik	0.451755645	0.305570286	0.455	0.379
Pex14	0.256304787	0.304983997	0.364	0.207
Atpaf1	0.08194676	0.304496163	0.273	0.069
BC005537	0.520377768	0.304443985	0.636	0.759
2310011J03Rik	0.101473055	0.304362641	0.545	0.241
Gripap1	0.065048479	0.304214245	0.273	0.069
6530409C15Rik	0.159015127	0.303940994	0.364	0.172
Fbxw8	0.272366112	0.303760926	0.273	0.138
Glod4	0.946337872	0.303696698	0.364	0.448
Atg3	0.451327592	0.303581167	0.545	0.448
Pla2g15	0.022289389	0.303557845	0.182	0
Htra1	0.022289389	0.303557845	0.182	0
Rell1	0.423014451	0.303510645	0.455	0.345
Rffl	0.493181268	0.30332126	0.182	0.103
Snupn	0.031361272	0.303321252	0.273	0.034
Slc25a37	0.982706242	0.302747915	0.182	0.207
Pip4k2a	0.167440113	0.302722688	0.909	0.828
Psma4	0.41582715	0.30096335	0.727	0.69
Mydgf	0.322109976	0.300772308	0.364	0.276
Tcea1	0.431460153	0.300334824	0.455	0.379
Pnpt1	0.982706242	0.299871855	0.182	0.207
Dstn	0.6976253	0.299347056	0.455	0.517
Ndufb3	0.325883402	0.29927866	0.545	0.448
Rab26os	0.144581795	0.298693716	0.182	0.034
Sfmbt1	0.333440612	0.298294699	0.727	0.69
Abca3	0.134742703	0.298157646	0.364	0.138
Tsc22d1	0.604600546	0.29809123	0.273	0.241
Mpv17l	0.281824773	0.298001669	0.182	0.069
Gm20661	0.340208602	0.297942946	0.273	0.172
3110009E18Rik	0.022289389	0.297708727	0.182	0
Myl12a	1	0.297504334	0.545	0.724
Rb1	0.913715176	0.297473824	0.545	0.69
Rabep2	1	0.29716079	0.091	0.103
Gucd1	0.192741642	0.297026831	0.636	0.517
Tfam	0.982706242	0.296909484	0.182	0.207
Mpc1	0.356899816	0.296908666	0.636	0.517
Cnnm3	0.256625236	0.29674601	0.182	0.069
Stard3nl	0.385915528	0.296679889	0.273	0.172
Selenos	0.451755645	0.296558076	0.455	0.379
Cenpb	0.534369848	0.296434275	0.273	0.207
Bub3	0.076595115	0.296101538	0.455	0.207
Adam22	0.714630834	0.296053511	0.182	0.138
Srsf12	0.111481305	0.295828311	0.182	0.034
Vav2	0.226658126	0.295791094	0.455	0.31
H2aw	0.487908839	0.295537097	0.273	0.172
Aimp1	0.681975128	0.295506794	0.455	0.621
Brd8	0.897982419	0.295099261	0.455	0.552
Raf1	0.324709718	0.294713722	0.636	0.517
Ndufb10	0.281011488	0.294565979	0.545	0.414
Fancm	0.111481305	0.294528213	0.182	0.034
Il33	0.281824773	0.294325863	0.182	0.069
Tmem258	0.43567758	0.29426717	0.545	0.414
Msantd2	0.38487063	0.294261888	0.273	0.138
Samsn1	0.203304927	0.294044629	1	1
Itgb1	0.544265905	0.293907053	0.909	0.862
Chpt1	0.585122342	0.293786421	0.364	0.31
Slc8b1	0.678583834	0.293644152	0.182	0.138
Lrp6	0.461127772	0.293587915	0.273	0.172
Cstf1	0.172230907	0.293527741	0.273	0.103
Rab8a	0.380733276	0.29273525	0.636	0.586
E4f1	0.536109395	0.292507211	0.364	0.31
Pkp3	0.847368183	0.292428224	0.273	0.276
Astl	0.022289389	0.292414381	0.182	0
Slc16a3	0.022289389	0.292414381	0.182	0
Atxn7l1os1	0.022289389	0.292414381	0.182	0
Pde7a	0.430686152	0.29202259	0.545	0.586
Rp2	0.1090661	0.291998817	0.545	0.31
5031439G07Rik	0.125546827	0.291518547	0.455	0.241
Dok1	0.491002811	0.291343497	0.636	0.586
Ipo9	0.792118456	0.29116999	0.091	0.138
Inpp1	0.792118456	0.290981083	0.091	0.138
Tspan5	0.792118456	0.290842558	0.091	0.138
Hnrnpm	0.466072704	0.290593951	0.818	0.828
Lrrcc1	0.318713264	0.290074616	0.273	0.172
Nbl1	0.127195557	0.290026166	0.182	0.034
Pirb	0.324709718	0.28988973	0.636	0.517
Ppdpf	0.369466441	0.289580189	0.636	0.483
Cyba	0.7162438	0.289545635	1	0.966
Sel1l	0.54358335	0.289174171	0.818	0.828
Ebp	0.195496143	0.288991181	0.364	0.207
Gtdc1	0.804393261	0.288535361	0.636	0.655
Dna2	0.172230907	0.288439526	0.273	0.103
Coro1c	0.173877973	0.288417594	0.636	0.448
Kcmf1	0.581674887	0.288127269	0.727	0.724
Myh9	0.302617197	0.2880863	0.818	0.897
Klhl18	0.749996675	0.287797883	0.273	0.241
Mtmr6	0.489253853	0.287532317	0.364	0.31
Lat2	0.792118456	0.287282599	0.091	0.138
Csf2rb2	0.2398199	0.287231231	0.636	0.517
Inpp5j	0.022289389	0.287170969	0.182	0
Gprasp1	0.42912955	0.287156785	0.182	0.103
Mtmr4	0.472580237	0.286957161	0.455	0.379
Mrps7	0.787569168	0.286813424	0.273	0.276
Zfp518a	0.890869753	0.286531199	0.182	0.172
Lsm12	0.149856119	0.286489826	0.636	0.586
Cdk5r1	0.23184091	0.286263663	0.455	0.241
Tlcd2	0.643257638	0.28610902	0.182	0.138
Mtif3	0.561964537	0.285998876	0.273	0.207
Wnt11	0.111111128	0.28597031	0.455	0.172
Fdft1	0.127195557	0.285897915	0.182	0.034
Ninj1	0.93397354	0.285758543	0.182	0.241
Tet3	0.3370059	0.285693036	0.455	0.31
Dgkh	0.515507338	0.285572521	0.273	0.172
Cd63	0.237475189	0.285412486	0.909	1
Ccdc82	0.534369848	0.285061379	0.273	0.207
Rock1	0.831426522	0.284953971	0.818	0.793
Wsb1	0.811676131	0.284923607	0.545	0.552
Polr2g	0.223224197	0.284772384	0.636	0.483
Mrfap1	0.63634815	0.284537075	0.545	0.586
Ccnyl1	0.493181268	0.284345087	0.182	0.103
S100a6	0.247041752	0.284327537	0.818	0.759
0610010F05Rik	0.854846412	0.284303906	0.182	0.172
Zmiz2	0.962546844	0.284243199	0.545	0.621
Psmd1	0.213224583	0.284001693	0.818	0.552
Nup210l	0.93397354	0.283920325	0.182	0.241
Nuak1	0.329140548	0.283662857	0.364	0.207
Exosc7	0.819123156	0.283355313	0.182	0.172
Sf1	0.296499568	0.283272422	0.818	0.655
Mthfsl	0.535808561	0.283245722	0.636	0.655
Dnajc14	0.42912955	0.283227095	0.182	0.103
Tbcb	0.451327592	0.283184472	0.545	0.448
Ccl9	0.111481305	0.282282131	0.182	0.034
Ergic2	0.266295155	0.282269142	0.545	0.345
Xpo1	0.355205857	0.282047489	0.455	0.31
Pdcd4	0.285312498	0.282045923	0.818	0.724
Smarcb1	0.555550278	0.281704936	0.545	0.448
Thap2	0.685813512	0.280928866	0.545	0.655
Erap1	0.618793151	0.280701382	0.455	0.448
Gm26597	0.111481305	0.280530044	0.182	0.034
Abhd16a	0.758109713	0.280427909	0.273	0.276
Casp8	0.682590573	0.280424967	0.364	0.345
Rab3gap1	0.379387557	0.280201864	0.545	0.414
4933406I18Rik	0.792118456	0.279937479	0.091	0.138
Tmem150c	0.215594731	0.279690074	0.818	0.586
Slc6a6	0.987750966	0.279434114	0.545	0.759
Tspan32	0.256625236	0.279141773	0.182	0.069
Grk2	0.507064595	0.279061882	0.455	0.448
Fam114a2	0.272366112	0.278903552	0.273	0.138
Nfkb2	0.37893306	0.278763375	0.818	0.862
Ywhaq	0.738574655	0.278597975	0.818	0.862
Apba1	0.507476239	0.27837588	0.273	0.207
Trrap	0.690405607	0.278290762	0.273	0.241
Maea	0.455897533	0.278156769	0.273	0.207
Snx12	0.410112361	0.278075696	0.273	0.172
Cacnb3	0.249719559	0.277907629	0.909	1
Glrx3	0.71998846	0.277814353	0.273	0.241
Tmem243	0.280083688	0.277678233	0.636	0.517
E130208F15Rik	1	0.277489828	0.091	0.103
Gnb1	1	0.27733054	0.909	0.862
Gm4793	0.111481305	0.277306197	0.182	0.034
Gm37223	0.143583575	0.27698225	0.273	0.103
Abcc4	0.42912955	0.27695228	0.182	0.103
Uba3	0.15578632	0.276878014	0.455	0.276
Rcor3	0.054750318	0.276836306	0.364	0.103
Ifi211	0.111481305	0.276387226	0.182	0.034
Rbms1	0.446325238	0.276249112	0.818	0.759
Meaf6	0.157528733	0.275950446	0.545	0.379
Tpp1	0.656688494	0.275938616	0.364	0.345
Slmap	0.876353499	0.275917789	0.545	0.655
Map3k4	0.256625236	0.275885539	0.182	0.069
Dhx35	0.42912955	0.275627177	0.182	0.103
Ascc1	0.940432016	0.275464344	0.273	0.31
4930455G09Rik	0.031361272	0.275313687	0.273	0.034
Decr1	0.308651996	0.275163158	0.182	0.069
Gm15336	0.111481305	0.275032006	0.182	0.034
Brd3	0.71998846	0.274986179	0.273	0.241
Fcho1	0.065048479	0.274913606	0.273	0.069
Gm14325	0.08194676	0.274753022	0.273	0.069
Ttc7	0.145121848	0.274252604	0.636	0.448
Pdcd6	0.485991945	0.274099424	0.455	0.345
Pus10	0.486358217	0.27402183	0.545	0.483
Tceanc2	0.111481305	0.273894934	0.182	0.034
Cbx5	0.172230907	0.273857925	0.273	0.103
Syncrip	0.853833115	0.273638646	0.636	0.724
Tnfrsf4	0.63634815	0.273398809	0.545	0.586
Dcaf1	0.771844552	0.273291897	0.182	0.241
Mrpl30	0.266295155	0.27328135	0.545	0.345
Igsf6	0.111481305	0.273222028	0.182	0.034
Eloc	0.222048698	0.272892038	0.818	0.724
Csde1	0.331605913	0.272761923	0.818	0.862
Arhgap30	0.62702206	0.272743902	0.727	0.862
Ptdss1	0.515507338	0.272451146	0.273	0.172
Scyl3	0.948151209	0.272407187	0.182	0.207
Nsmce2	0.592060654	0.272372262	0.636	0.552
Zfp69	0.127195557	0.272327267	0.182	0.034
Basp1	0.332400963	0.272060596	1	1
Gpn3	0.792118456	0.271895528	0.091	0.138
Chst7	0.188067352	0.271750587	0.273	0.103
C230037L18Rik	0.111481305	0.271716822	0.182	0.034
Dnajc1	0.605649967	0.271635619	0.727	0.862
Slc25a30	0.481310828	0.271514623	0.273	0.207
Gpr52	0.127195557	0.271414835	0.182	0.034
Hectd1	0.549341523	0.271224232	0.727	0.69
Pex16	0.256304787	0.271220836	0.364	0.207
Gm42670	0.234400671	0.270728387	0.273	0.138
Slamf1	1	0.270430334	0.091	0.103
Ggnbp2	0.384282514	0.270315273	0.727	0.759
Tnfaip1	0.256625236	0.270247751	0.182	0.069
Pogz	0.335854965	0.269798844	0.364	0.241
Crkl	0.355542523	0.269646934	0.364	0.241
Snapc1	0.42912955	0.269451325	0.182	0.103
Cdc40	0.600301003	0.269371706	0.455	0.483
Commd10	0.38382392	0.26919223	0.455	0.345
Anp32b	0.381523871	0.269012734	0.727	0.69
Laptm5	0.466828019	0.26900289	0.909	0.862
Cstf3	0.366822155	0.268809769	0.727	0.586
Pnkp	0.130704903	0.268803566	0.273	0.103
Peli1	0.370768947	0.2687079	0.909	0.828
C2cd3	0.648637277	0.268696725	0.273	0.207
Gtpbp2	1	0.268673394	0.273	0.345
Cmpk1	0.38382392	0.268616531	0.455	0.345
Nmrk1	0.866374242	0.268605434	0.364	0.448
Ammecr1	0.355542523	0.268544064	0.364	0.241
Tubgcp3	0.461127772	0.268501052	0.273	0.172
Bloc1s6	0.792118456	0.268390841	0.091	0.138
Hspbp1	0.172230907	0.268292817	0.273	0.103
E2f5	0.643257638	0.26796222	0.182	0.138
Hdgfl2	0.234400671	0.267915257	0.273	0.138
Gnaq	0.797625829	0.267904306	0.545	0.517
Bcl3	0.391801407	0.267872162	0.364	0.207
Arpc4	0.254124839	0.267439302	0.909	0.759
Gm36043	0.982706242	0.267323144	0.182	0.207
Gm13212	0.910751785	0.267295516	0.273	0.31
Fadd	0.127195557	0.267166535	0.182	0.034
Pdzd11	0.340208602	0.267142816	0.273	0.172
Ndufv2	0.772984279	0.267089128	0.455	0.552
Coq8b	0.111481305	0.266408298	0.182	0.034
Elof1	0.948151209	0.266042287	0.182	0.207
Wnk1	0.693748124	0.265935025	1	1
Scfd1	0.286073204	0.26578599	0.455	0.31
Capn15	0.172230907	0.265753995	0.273	0.103
Isca2	0.172230907	0.265560734	0.273	0.103
Atf7	0.42912955	0.265309885	0.182	0.103
Rgs1	0.92759521	0.265261528	1	0.966
Atf7ip	0.922621559	0.265080197	0.455	0.517
Kctd14	0.022289389	0.264897409	0.182	0
Arfip1	0.281824773	0.264890903	0.182	0.069
Dnaaf3	0.281824773	0.264654752	0.182	0.069
Zfp319	0.111481305	0.264306086	0.182	0.034
Fbxl2	0.792118456	0.264175289	0.091	0.138
Skil	0.773428822	0.264124147	0.909	0.897
D230025D16Rik	0.854846412	0.264084753	0.182	0.172
Polr2l	0.379921518	0.263648031	0.364	0.276
Spata1	0.091644049	0.263107224	0.273	0.069
Prr7	0.091644049	0.263018001	0.273	0.069
Eef1g	0.327358335	0.262541936	0.818	0.69
Ctss	0.282215578	0.262304313	0.909	0.966
1500011B03Rik	0.252887275	0.262204018	0.273	0.138
Gtf2ird1	0.281824773	0.261967564	0.182	0.069
Micall1	0.749996675	0.261903122	0.273	0.241
Mxd1	0.16349329	0.261796272	1	0.931
Kmt2e	0.915236289	0.261533148	0.727	0.828
9530068E07Rik	0.403133895	0.261150892	0.455	0.345
Fbrs	0.797625829	0.261112899	0.455	0.552
2610528A11Rik	0.144581795	0.260981453	0.182	0.034
C1qtnf12	0.854846412	0.260886919	0.182	0.172
Amz2	0.111481305	0.260845376	0.182	0.034
Mrps12	1	0.260540192	0.273	0.31
Ppp1r9b	0.167654735	0.260525233	0.545	0.379
Eif2b5	1	0.26037211	0.182	0.207
Specc1	0.217634444	0.260084004	0.818	0.621
Rdx	1	0.260013446	0.545	0.655
Nipa2	0.496504014	0.259901917	0.545	0.414
Kif16b	0.397633897	0.259874482	0.545	0.414
Gmfb	0.190127148	0.2597769	0.455	0.276
Cenpx	0.252887275	0.259544021	0.273	0.138
Washc5	0.590230046	0.259299643	0.273	0.207
Vcl	0.102458647	0.259211436	0.455	0.172
Pdcd1lg2	0.203957471	0.259084828	0.455	0.241
Vti1a	0.649512501	0.258977031	1	0.897
Ftl1-ps1	0.847368183	0.258950412	0.273	0.276
BC051142	0.127195557	0.258896499	0.182	0.034
Tstd3	0.022289389	0.2588891	0.182	0
Zfp472	0.792118456	0.258848693	0.091	0.138
Senp1	0.466254248	0.258823861	0.182	0.345
Esf1	0.93397354	0.257925452	0.182	0.241
Nfu1	0.147110131	0.257810279	0.364	0.172
Hist1h4n	0.281824773	0.257562044	0.182	0.069
Gpatch1	0.460532729	0.257499048	0.182	0.103
Mapkap1	0.449351078	0.257374095	0.636	0.552
Zfat	0.728997402	0.257365138	0.273	0.276
Ighm	0.901101617	0.257077547	0.182	0.241
Cnot6	0.466313629	0.257070622	0.545	0.483
Ctsc	0.500907293	0.256989677	0.455	0.414
Gopc	0.038267125	0.256789292	0.364	0.069
Agtpbp1	0.113794808	0.256668112	0.273	0.069
LTO1	0.252887275	0.256646389	0.273	0.138
Sphk2	0.073098907	0.256446993	0.273	0.069
Tmem161a	0.111481305	0.256288867	0.182	0.034
Fam192a	0.329140548	0.256072096	0.364	0.207
Renbp	0.082225955	0.255579075	0.364	0.103
Fbxo21	0.619133054	0.255462653	0.273	0.207
Mrps25	0.252887275	0.255410241	0.273	0.138
Atp6v1b2	0.649882369	0.2550293	0.545	0.621
Ppp1cb	0.715168105	0.25496808	0.636	0.862
Atp1a1	0.427070722	0.25484097	0.636	0.517
Calm3	0.754241045	0.254708836	0.636	0.586
Gpr157	0.608720004	0.254348984	0.182	0.138
Mir155hg	0.468466386	0.254336245	0.455	0.621
Dock8	0.903563405	0.254200242	1	0.966
Gm2479	0.022289389	0.254074449	0.182	0
3830406C13Rik	0.190968126	0.254005485	0.455	0.241
Tspyl2	0.29284756	0.253990833	0.273	0.138
Eci2	0.29284756	0.253986976	0.273	0.138
Per1	0.924072009	0.253824622	0.455	0.586
Strbp	0.521472817	0.253787855	0.818	0.724
Fam193a	0.280083688	0.253770448	0.636	0.517
Zdhhc14	0.362611203	0.253714477	0.091	0.241
Mink1	0.780491092	0.253628668	0.364	0.379
Nt5dc1	0.489424975	0.253494061	0.364	0.276
Smarcc2	0.771253783	0.253467066	0.364	0.414
Med12	0.608720004	0.253033886	0.182	0.138
Noct	0.113794808	0.252645638	0.273	0.069
Serpinb9b	0.022289389	0.252605392	0.182	0
Atox1	0.682585145	0.252502465	0.909	0.966
Ttf1	0.421793254	0.252476354	0.364	0.276
Ier5	0.951647925	0.252415261	0.727	0.931
Gm10974	0.585122342	0.252414637	0.364	0.31
Lag3	0.022289389	0.252147314	0.182	0
Gm14548	0.022289389	0.252147314	0.182	0
Wdr25	0.022289389	0.252147314	0.182	0
Uqcr11	0.948886436	0.252083883	0.455	0.552
Idnk	0.296843352	0.251816261	0.545	0.345
Kmt5a	0.16812226	0.251804414	0.727	0.448
Tlr1	1	0.251246581	0.091	0.103
Zfp398	0.63612123	0.251197014	0.364	0.31
Abcg3	0.127195557	0.251185705	0.182	0.034
Phlpp1	0.214272845	0.25102951	1	1
Ccnl2	0.429858598	0.250733179	0.727	0.621
Ndufa11	0.609484103	0.250198201	0.545	0.69
Dnajc3	0.974430091	0.250081695	0.455	0.552
Myo3b	0.288668626	-0.250039866	0	0.103
Tubgcp5	0.154670158	-0.250099167	0	0.172
Zscan26	0.154670158	-0.250265468	0	0.172
Bod1	0.211024669	-0.250408267	0	0.138
Dapp1	0.486005241	-0.250669268	1	1
Arih2	0.502750067	-0.25077997	0.545	0.862
Clk3	0.247814729	-0.25079629	0.182	0.414
Rgs3	0.411703443	-0.250842951	0.273	0.448
Gm2a	0.094101444	-0.251036196	0.091	0.414
Snrnp200	0.232420244	-0.25104744	0.273	0.517
Alkbh3	0.143514155	-0.251316288	0.091	0.345
Trappc9	0.584160526	-0.251351086	0.364	0.483
Cd3e	0.340208602	-0.251496444	0.091	0.241
Sdc4	0.491636926	-0.251560313	0.364	0.517
Mrps26	0.340707734	-0.251803442	0.182	0.345
Rrp15	0.11308981	-0.252283967	0	0.207
Ttc4	0.154670158	-0.252293153	0	0.172
Ndufaf8	0.11308981	-0.252519054	0	0.207
Atp6v1g1	0.521472817	-0.252716228	0.636	0.793
Apobec1	0.608061948	-0.252881997	0.455	0.552
Akt2	0.154349933	-0.252988673	0.091	0.345
Rps4x	0.486005241	-0.253131884	1	0.966
Psmb7	0.520377768	-0.253132117	0.636	0.759
Irf9	0.39705028	-0.253232948	0.182	0.31
Asb6	0.11308981	-0.253320564	0	0.207
Ppp1r16a	0.4103815	-0.253346152	0.091	0.207
Umad1	0.154670158	-0.253387554	0	0.172
Abcb1a	0.154670158	-0.253568955	0	0.172
Zfp467	0.211024669	-0.254022546	0	0.138
Slc48a1	0.278448866	-0.254071433	0.091	0.241
Myb	0.288668626	-0.254239862	0	0.103
Arv1	0.211024669	-0.254522297	0	0.138
Eid1	0.291223515	-0.254552907	0.182	0.379
Ankrd50	0.082225955	-0.254646975	0	0.241
Rbm38	0.188709794	-0.254800554	0.091	0.31
Herpud2	0.321236365	-0.254827671	0.273	0.448
Spryd3	0.288668626	-0.254991315	0	0.103
Cox5b	0.225225578	-0.255015636	0.636	0.966
Rprd1b	0.154670158	-0.255166027	0	0.172
Cep250	0.4103815	-0.255218022	0.091	0.207
Mpi	0.11308981	-0.255255454	0	0.207
Erich1	0.263383955	-0.255380415	0.091	0.276
Prkca	0.963521801	-0.255408083	0.182	0.172
Saraf	0.336261385	-0.255505418	0.364	0.586
Usp42	0.082225955	-0.255721599	0	0.241
Rtp4	0.154670158	-0.255831864	0	0.172
Acap1	0.11308981	-0.255844316	0	0.207
Ncoa3	0.209530134	-0.255871574	0.364	0.621
Mfge8	0.618568021	-0.255943983	0.182	0.276
Gm21972	0.288668626	-0.25600829	0	0.103
Utp18	0.455155019	-0.256094237	0.545	0.655
Ncbp1	0.209821646	-0.256126158	0.182	0.448
Tmem106b	0.563573514	-0.256160525	0.182	0.276
Ran	0.484609198	-0.256566098	0.455	0.586
Rtca	0.194318179	-0.256577876	0.182	0.414
Jag1	0.627162327	-0.256668786	0.273	0.31
Prnp	0.572503376	-0.256746345	0.545	0.345
Gnptab	1	-0.256756881	0.273	0.31
Ppp6r3	0.321850736	-0.256772719	0.636	0.655
Cep162	0.494900575	-0.256845777	0.091	0.172
Rpgrip1	0.154670158	-0.257268098	0	0.172
Ifrd1	0.785141224	-0.25727154	1	0.931
Dcaf15	0.188709794	-0.25740781	0.091	0.31
Rpa1	0.11308981	-0.25743226	0	0.207
Alg5	0.229644452	-0.257490681	0.091	0.276
Dnase1l3	0.281477859	-0.257976391	0.091	0.276
Ndufb7	0.342701533	-0.258050018	0.727	0.724
Bcl2l11	0.834440951	-0.258194468	0.364	0.379
Atp5g2	0.219697709	-0.258230556	0.727	0.966
Zswim6	0.690703144	-0.258468371	0.727	0.724
Mbd5	0.36354289	-0.258555954	0.273	0.483
Mroh1	0.298127168	-0.258732195	0.091	0.241
Zbtb24	0.229644452	-0.258937631	0.091	0.276
Hspa5	0.50508433	-0.259013347	1	0.897
Frmd4b	0.082225955	-0.25906118	0	0.241
Chsy1	0.336840757	-0.25914618	0.091	0.207
Pdcd7	0.211024669	-0.259207863	0	0.138
Vmp1	0.381583845	-0.259304323	0.273	0.483
Rad9a	0.11308981	-0.2593085	0	0.207
Klf9	0.400528647	-0.259493005	0.182	0.345
H2bu2	0.558527414	-0.259513124	0.091	0.172
Cblb	0.355539938	-0.259664304	0.909	0.966
Micos13	0.411703443	-0.259872175	0.273	0.448
Eml4	0.613701315	-0.260017857	0.364	0.448
Zfp991	0.154670158	-0.260040555	0	0.172
Ube2l6	0.640657065	-0.260063787	0.545	0.655
Mpp6	0.403133895	-0.26014345	0.273	0.414
Ipo11	0.211024669	-0.260248996	0	0.138
Icos	0.418857162	-0.260495286	0.182	0.31
Tent5a	0.2169256	-0.260721042	0.091	0.31
Cdt1	0.11308981	-0.260884145	0	0.207
Anapc10	0.881195584	-0.260950855	0.273	0.31
Rab2a	0.289071834	-0.260990554	1	0.966
Csrp1	0.949338786	-0.261147455	0.636	0.517
Cog2	0.745072752	-0.261255648	0.182	0.207
Dhx8	0.135035131	-0.261390416	0.091	0.379
Bag1	0.040145463	-0.261464566	0.091	0.517
Npat	0.246109087	-0.261511654	0.091	0.276
Pink1	0.11308981	-0.261514848	0	0.207
Dut	0.340208602	-0.261532332	0.091	0.241
Anxa5	0.546053387	-0.261586842	0.545	0.69
Rpl15	0.289049214	-0.261781664	1	0.931
Pgrmc1	0.094101444	-0.261909724	0.091	0.414
Pxk	0.11308981	-0.262162753	0	0.207
Ctc1	0.246109087	-0.262184785	0.091	0.276
Ranbp2	0.466072704	-0.262305339	0.727	0.862
Capn7	0.290175667	-0.26234318	0.364	0.586
Nploc4	0.528423469	-0.263028442	0.455	0.621
Pgm3	0.211024669	-0.263057927	0	0.138
Rpf2	0.288668626	-0.263326887	0	0.103
Tbck	0.600912875	-0.263362937	0.273	0.31
Tom1	0.154670158	-0.263369303	0	0.172
Bcl2	0.288668626	-0.263449794	0	0.103
Zfp52	0.082225955	-0.263523526	0	0.241
Rps10	0.27551486	-0.263547896	1	0.966
Cct5	0.365090892	-0.263604423	0.273	0.414
Tlk2	0.110362496	-0.263872292	0.455	0.655
Tpm3	0.295993467	-0.264159657	0.909	0.966
Hgs	0.340707734	-0.26450783	0.182	0.345
Mrpl12	0.63520811	-0.264671154	0.091	0.138
Tmem208	0.11308981	-0.264883458	0	0.207
Rpl10a	0.27549234	-0.26491439	0.818	1
Ptcd2	0.163854118	-0.264920664	0.273	0.586
Tctex1d2	0.670309147	-0.265441974	0.455	0.483
Kmt2b	0.188709794	-0.265705856	0.091	0.31
Rnf187	0.188709794	-0.265777628	0.091	0.31
Tmem165	0.485991945	-0.265792661	0.273	0.414
Havcr2	0.288668626	-0.265821423	0	0.103
Nsmaf	0.61038539	-0.265927109	0.273	0.345
Coasy	0.288668626	-0.265963362	0	0.103
Mrpl33	0.202459713	-0.266000446	0.091	0.31
Srp54a	0.288668626	-0.266138684	0	0.103
Esyt2	0.542524634	-0.266300273	0.455	0.552
Pacs1	0.185594129	-0.266521001	0.182	0.448
Ccdc97	0.11308981	-0.266561107	0	0.207
Tbc1d5	0.855409319	-0.266799697	0.818	0.828
Imp4	0.05931785	-0.267369425	0	0.276
Ly96	0.165796354	-0.267420926	0.091	0.345
B3gnt5	0.340208602	-0.267500262	0.091	0.241
Riok2	0.4103815	-0.267575983	0.091	0.207
0610012G03Rik	0.884254443	-0.267632848	0.273	0.345
Immt	0.246109087	-0.267634685	0.091	0.276
Traf3ip2	0.375942794	-0.267694494	0.182	0.31
Slco3a1	0.362611203	-0.267695702	0.091	0.241
Rasa1	0.365090892	-0.267912814	0.273	0.414
Pold4	0.143514155	-0.268078245	0.091	0.345
Ddx24	0.440987518	-0.268140174	0.545	0.724
Hsph1	0.211024669	-0.268312893	0	0.138
Pi4k2b	0.373837611	-0.268447682	0.273	0.448
Spire1	0.222760276	-0.268476909	0.182	0.448
Tceal9	0.436870985	-0.268500835	0.091	0.207
Pa2g4	0.229644452	-0.268550143	0.091	0.276
Igbp1	0.323393273	-0.268580968	0.364	0.552
Map4k2	0.154670158	-0.268600866	0	0.172
Ddx31	0.712138936	-0.268675707	0.091	0.138
Cnn3	0.811541171	-0.268681342	0.182	0.207
Hsd17b7	0.154670158	-0.26882482	0	0.172
Esco1	0.328498672	-0.268857842	0.364	0.655
Ccdc124	0.151601696	-0.268962489	0.091	0.31
Tfdp1	0.154670158	-0.269008518	0	0.172
Slc39a11	0.154670158	-0.269051324	0	0.172
Ankrd17	0.482597046	-0.269111666	0.636	0.793
Cnot10	0.464525988	-0.269318707	0.182	0.31
Supt16	0.446736252	-0.269460469	0.364	0.552
Pop4	0.082225955	-0.269590807	0	0.241
Tanc2	0.154670158	-0.269624869	0	0.172
Map3k7	0.222760276	-0.269626359	0.182	0.448
Aurkaip1	0.359172257	-0.269722228	0.364	0.517
Tmtc3	0.680450868	-0.269739607	0.182	0.207
Tgfbr2	0.38487063	-0.269893724	0.091	0.207
Plekho2	0.154349933	-0.270135421	0.091	0.345
Etv3	0.879619628	-0.270148596	1	1
Helz2	0.154670158	-0.270439859	0	0.172
Zfp942	0.188709794	-0.270553852	0.091	0.31
Slc4a1ap	0.229644452	-0.270810837	0.091	0.276
Commd1	0.165970498	-0.270963522	0.182	0.483
Riok1	0.278118734	-0.27111338	0.182	0.414
Krr1	0.163297555	-0.271204808	0.091	0.31
Ctsa	0.286940137	-0.271329052	0.182	0.345
Rnf121	0.263383955	-0.271381321	0.091	0.276
Cdk2ap1	0.106234728	-0.271381643	0.182	0.517
Trim24	0.861294048	-0.271826527	0.545	0.552
Zmat5	0.125546827	-0.271870739	0.091	0.379
Lgals3bp	0.263383955	-0.272172602	0.091	0.276
Slc35b2	0.246109087	-0.272183498	0.091	0.276
Tmem70	0.11308981	-0.272203985	0	0.207
Smarcd1	0.298127168	-0.272292082	0.091	0.241
Desi2	0.278448866	-0.27233413	0.091	0.241
Ndnf	0.822616733	-0.272496014	0.273	0.31
Cyb5r3	0.318713264	-0.273212203	0.091	0.241
Pwwp2a	0.431460153	-0.27325569	0.273	0.448
Galnt1	0.176963318	-0.27337472	0.364	0.621
As3mt	0.211024669	-0.27340498	0	0.138
Pcca	0.263383955	-0.273431373	0.091	0.276
Fcho2	0.317059696	-0.273511304	0.727	0.931
Pgm2l1	0.154670158	-0.273538426	0	0.172
Nob1	0.082225955	-0.273660757	0	0.241
Yy1	0.373263604	-0.273781227	0.364	0.552
Bin3	0.545507187	-0.273918867	0.273	0.379
Cryzl1	0.288668626	-0.274046844	0	0.103
Stk25	0.213978948	-0.274109985	0.091	0.276
Rwdd1	0.434037073	-0.274154195	0.273	0.379
Rbl2	0.379921518	-0.274389479	0.182	0.345
Hcfc1	0.082225955	-0.274556521	0	0.241
Rab40c	0.678703593	-0.275020546	0.182	0.241
Psma2	0.208064928	-0.275087143	0.455	0.793
Erbin	0.26195031	-0.275485753	0.818	0.897
Prr12	0.11308981	-0.275643481	0	0.207
Cyc1	0.194318179	-0.275873648	0.182	0.414
Eif4e2	0.620366553	-0.275942518	0.636	0.655
Septin6	0.082225955	-0.276162625	0	0.241
Lrrc8b	0.339511222	-0.276494998	0.364	0.552
Gm29340	0.38487063	-0.276836007	0.091	0.207
Ormdl1	0.11308981	-0.277160951	0	0.207
Stard7	0.204847526	-0.277405616	0.364	0.69
Hadha	0.434037073	-0.27741942	0.273	0.379
Zfp830	0.154670158	-0.277653695	0	0.172
Med24	0.154670158	-0.27776679	0	0.172
Zfp266	0.11308981	-0.277793871	0	0.207
Sft2d1	0.082225955	-0.277798648	0	0.241
Ric8b	0.259673642	-0.277956774	0.091	0.241
Rrm1	0.154670158	-0.278325358	0	0.172
Tyw5	0.082225955	-0.278368276	0	0.241
Thoc1	0.561585302	-0.278852747	0.364	0.483
Nrxn2	0.288668626	-0.278928056	0	0.103
Rpl26	0.332400963	-0.279088518	1	1
Agpat1	0.483187508	-0.279165933	0.364	0.414
Rnf123	0.154670158	-0.279293137	0	0.172
Ptpn1	0.241518155	-0.279342062	0.455	0.759
Exosc3	0.154670158	-0.279397893	0	0.172
Phf6	0.504784304	-0.279480245	0.364	0.414
Lratd2	0.211024669	-0.279502044	0	0.138
Tob1	0.4103815	-0.279700752	0.091	0.207
Chmp1b	0.174285841	-0.279708775	0.182	0.448
Slamf6	0.288668626	-0.279803391	0	0.103
Pfkfb4	0.154670158	-0.279820088	0	0.172
Mrgbp	0.288668626	-0.28035029	0	0.103
Snrpa	0.082225955	-0.280563089	0	0.241
Calu	0.05931785	-0.280686523	0	0.276
Maf	0.211024669	-0.280727795	0	0.138
Cct3	0.263383955	-0.280787478	0.091	0.276
Med10	0.122966556	-0.280831205	0.182	0.552
Ppif	0.154670158	-0.280956097	0	0.172
Ppa1	0.154670158	-0.281064814	0	0.172
Mtarc2	0.154670158	-0.281304507	0	0.172
Fip1l1	0.417883554	-0.281529887	0.364	0.621
Mcm4	0.229644452	-0.281581358	0.091	0.276
Spsb1	0.499352065	-0.28173556	0.636	0.724
Tmem135	0.321850736	-0.28193022	0.455	0.724
Sh2b3	0.46431916	-0.28218215	0.091	0.207
Cpsf7	0.38382392	-0.282267327	0.273	0.414
Lsr	0.154670158	-0.282414154	0	0.172
Cst3	0.963758545	-0.282929288	0.909	0.966
Gatad2b	0.74522691	-0.282955798	0.364	0.414
Stx4a	0.291223515	-0.282971423	0.182	0.379
Thy1	0.526222638	-0.283103897	0.091	0.172
Crbn	0.318713264	-0.283281082	0.091	0.241
Ets2	0.274905241	-0.283490367	0.182	0.379
Erg28	0.359979394	-0.284070439	0.182	0.345
Keap1	0.308180734	-0.284142097	0.182	0.379
Stoml2	0.11308981	-0.284294873	0	0.207
Lamtor2	0.042382881	-0.284406684	0	0.31
Dmxl1	0.316967062	-0.284567478	0.364	0.621
Pmf1	0.436870985	-0.284781686	0.091	0.207
Ehd1	0.265067078	-0.285305424	0.455	0.724
Hsdl1	0.11308981	-0.285348507	0	0.207
Rnf168	0.11308981	-0.285394339	0	0.207
Map7	0.11308981	-0.28540555	0	0.207
Ighmbp2	0.211024669	-0.285477329	0	0.138
Gabpb1	0.363956831	-0.285559541	0.455	0.655
Tsta3	0.05931785	-0.285562688	0	0.276
Hs6st1	0.11308981	-0.285662206	0	0.207
Gpatch11	0.154670158	-0.285730095	0	0.172
Phrf1	0.248543556	-0.2858647	0.364	0.586
Atg4c	0.211024669	-0.285898776	0	0.138
Mctp2	0.211024669	-0.286241147	0	0.138
Cmc1	0.441353258	-0.286352183	0.182	0.31
Ckap5	0.530640877	-0.286516095	0.273	0.414
Man1a2	0.485991945	-0.286697552	0.273	0.414
Kbtbd3	0.213978948	-0.286711485	0.091	0.276
Galk2	0.340208602	-0.286883771	0.091	0.241
Lamtor4	0.154670158	-0.286975806	0	0.172
Atp2c1	0.094101444	-0.28712338	0.091	0.414
Tmem167b	0.11308981	-0.287151748	0	0.207
Klhdc4	0.05931785	-0.287159704	0	0.276
Atg16l2	0.619922498	-0.287327772	0.364	0.414
Zc3h6	0.464603415	-0.287351254	0.091	0.172
Stxbp5	0.154670158	-0.287463124	0	0.172
Alms1	0.916768864	-0.287471751	0.364	0.379
Vezf1	0.202459713	-0.287487035	0.091	0.31
Zfp426	0.861453945	-0.287664961	0.091	0.103
Trim5	0.11308981	-0.287806348	0	0.207
Mtss1	0.082225955	-0.288068542	0	0.241
4930453N24Rik	0.485782017	-0.288145365	0.182	0.276
Ccdc50	0.692098425	-0.28826034	0.818	0.759
Ncstn	0.342269049	-0.288365184	0.364	0.517
Aldh1a2	0.11308981	-0.288380663	0	0.207
Rpl9-ps6	0.185594129	-0.288425041	0.182	0.448
Atad1	0.352616627	-0.288541046	0.455	0.552
Cyp4f16	0.211024669	-0.288698282	0	0.138
4930445E18Rik	0.211024669	-0.288734833	0	0.138
Sem1	0.262308781	-0.28886765	0.818	0.966
Clcn3	0.47697041	-0.288884042	0.273	0.379
Atp6v0c	0.584610347	-0.288925731	0.818	0.828
Atp5j	0.280704812	-0.289126132	0.545	0.724
Nup205	0.678703593	-0.289172631	0.182	0.241
Trim34a	0.211024669	-0.289431372	0	0.138
Nfyc	0.394736309	-0.289529652	0.455	0.621
Xist	0.275424768	-0.289558023	0.909	0.931
H2bc4	0.11308981	-0.289645561	0	0.207
Tsc22d2	0.836403722	-0.289885623	0.545	0.552
Ndufaf3	0.213978948	-0.29020583	0.091	0.276
Anapc4	0.246109087	-0.290237925	0.091	0.276
Pfdn6	0.125546827	-0.290337142	0.091	0.379
Prrc2c	0.302617197	-0.290480531	0.727	0.931
Lpin2	0.752604326	-0.290580467	0.727	0.517
Vamp3	0.199099339	-0.290617161	0.091	0.276
Nrros	0.583800908	-0.29065063	0.545	0.621
Gab3	0.154670158	-0.290663105	0	0.172
Incenp	0.154670158	-0.290678194	0	0.172
Frs2	0.195287976	-0.290689175	0.273	0.586
Uqcrq	0.339348603	-0.290900535	0.455	0.759
Smurf2	0.521472817	-0.290900823	0.636	0.793
Pdcd6ip	0.285312498	-0.290950596	0.636	0.793
Fam98a	0.11308981	-0.291297312	0	0.207
Snx3	0.115912425	-0.291505681	0.545	0.828
Gm11084	0.526222638	-0.291642776	0.091	0.172
Sar1a	0.312689698	-0.291750365	0.273	0.483
Rnpepl1	0.133271631	-0.292387993	0.091	0.345
Plekha3	0.254459233	-0.293160568	0.182	0.345
Rpl19	0.214272845	-0.293267388	1	1
Armc7	0.11308981	-0.294067733	0	0.207
Psme4	0.756878982	-0.294079043	0.636	0.655
Zfp397	0.211024669	-0.294234683	0	0.138
Nampt	0.481446015	-0.294275362	0.636	0.759
Rps6ka4	0.082225955	-0.294299416	0	0.241
Rnf146	0.312689698	-0.294602659	0.273	0.483
Rps13	0.332400963	-0.294786146	1	1
Psmb1	0.37893306	-0.295214908	0.818	0.862
Tagln2	0.563917122	-0.295235732	0.818	0.828
Elmsan1	0.128075527	-0.295316983	0.273	0.586
Atp11b	0.649882369	-0.295319715	0.545	0.621
Pcgf3	0.154670158	-0.295433267	0	0.172
Anapc2	0.133271631	-0.295447131	0.091	0.345
Pbx3	0.985814685	-0.295712963	0.364	0.345
Afg3l1	0.11308981	-0.295925806	0	0.207
Poglut1	0.690703144	-0.296254817	0.727	0.724
Inpp5d	0.363956831	-0.296304998	0.455	0.655
Rpl22l1	0.392679041	-0.296328056	0.636	0.793
Med30	0.207492973	-0.296445696	0.273	0.517
Cdc26	0.298127168	-0.296657756	0.091	0.241
Nudt3	0.082225955	-0.296690016	0	0.241
Wtap	0.154349933	-0.29672205	0.091	0.345
Socs7	0.488360362	-0.296745835	0.182	0.31
Tbp	0.11308981	-0.296792961	0	0.207
Chuk	0.25253785	-0.297149213	0.273	0.483
Dhx30	0.25922262	-0.297294779	0.182	0.379
Ccdc25	0.151601696	-0.297297793	0.091	0.31
Abtb2	0.15346533	-0.297583997	0.636	0.897
Ddrgk1	0.116586296	-0.297586135	0.091	0.379
Nudt16l1	0.154670158	-0.297663658	0	0.172
Mthfd1l	0.154349933	-0.297719164	0.091	0.345
Armc9	0.288668626	-0.298076414	0	0.103
Dtnb	0.05931785	-0.298197376	0	0.276
Fam160b1	0.101473055	-0.298895915	0.091	0.414
Atp5h	0.259699189	-0.299220146	0.636	0.828
Atg101	0.082225955	-0.299694009	0	0.241
Fam20b	0.298127168	-0.300100372	0.091	0.241
Btbd10	0.325778594	-0.300219931	0.182	0.379
Mapkapk3	0.175661119	-0.300229124	0.091	0.31
Eva1b	0.123604216	-0.300537894	0.091	0.345
C330007P06Rik	0.133271631	-0.300880471	0.091	0.345
Mettl6	0.154670158	-0.301291197	0	0.172
B230219D22Rik	0.325883402	-0.301318932	0.364	0.517
Sec22b	0.188709794	-0.301549776	0.091	0.31
Clk4	0.287157815	-0.301611602	0.455	0.655
Gm7030	0.298127168	-0.301667305	0.091	0.241
Ptk2	0.154670158	-0.301874925	0	0.172
Nifk	0.211024669	-0.301875946	0	0.138
Uxs1	0.202459713	-0.302093633	0.091	0.31
Mrpl50	0.318713264	-0.302322775	0.091	0.241
9130401M01Rik	0.213978948	-0.302383924	0.091	0.276
Dclre1c	0.377463126	-0.302418518	0.455	0.621
Hsp90aa1	0.48485599	-0.302436841	0.818	0.828
Gga3	0.298127168	-0.302460065	0.091	0.241
Pih1d1	0.082225955	-0.302681669	0	0.241
Gm48689	0.360353545	-0.302718021	0.091	0.207
Rhbdf2	0.175661119	-0.302735235	0.091	0.31
Golt1b	0.199099339	-0.303073176	0.091	0.276
Wdr36	0.125546827	-0.303106828	0.091	0.379
Caap1	0.418857162	-0.303396843	0.182	0.31
Ubac2	0.537616455	-0.303401703	0.545	0.724
Cnih1	0.05931785	-0.30361678	0	0.276
Axin1	0.748569502	-0.303617087	0.455	0.552
Nf2	0.229644452	-0.303717929	0.091	0.276
Rbck1	0.66230401	-0.303770495	0.273	0.345
Med8	0.199099339	-0.30384191	0.091	0.276
Adipor2	0.39705028	-0.304003921	0.182	0.31
Trip11	0.457483877	-0.304117232	0.455	0.724
Hyou1	0.211024669	-0.304257932	0	0.138
Prdx6	0.413436418	-0.304270657	0.273	0.379
Pcnt	0.233562249	-0.304733072	0.182	0.414
Mex3b	0.400528647	-0.304856978	0.182	0.345
Siah2	0.312689698	-0.305804596	0.273	0.483
Med4	0.11308981	-0.305804785	0	0.207
Ccl25	0.211024669	-0.306050973	0	0.138
Pitrm1	0.154670158	-0.306142909	0	0.172
Zfp160	0.211024669	-0.306151072	0	0.138
Herc2	0.319676453	-0.306695062	0.273	0.517
Dpy30	0.082225955	-0.30675666	0	0.241
Vta1	0.286940137	-0.307043209	0.182	0.345
Cops5	0.3370059	-0.307048691	0.273	0.379
Pnp	0.082225955	-0.307094227	0	0.241
Mnat1	0.464525988	-0.307098468	0.182	0.31
Mmadhc	0.229644452	-0.307385899	0.091	0.276
Akirin1	0.143449498	-0.307526295	0.182	0.448
Rsf1os1	0.11308981	-0.307583409	0	0.207
Macroh2a1	0.147452056	-0.307646714	0.545	0.724
Fbxo38	0.504682739	-0.308210933	0.455	0.586
Tm2d3	0.05931785	-0.308531817	0	0.276
Rpl37a	0.163513044	-0.308853347	1	1
Klhl7	0.108135986	-0.30892207	0.091	0.379
Ppp1r11	0.143514155	-0.30918953	0.091	0.345
Tada3	0.673246124	-0.309263763	0.091	0.138
Snhg9	0.082225955	-0.309308138	0	0.241
Trp53bp2	0.05931785	-0.309309073	0	0.276
Mdh2	0.207492973	-0.309351786	0.273	0.517
Sdcbp	0.08610526	-0.309422008	0.182	0.517
Psmd6	0.134159172	-0.309448528	0.182	0.448
Stk10	0.441353258	-0.309744265	0.182	0.31
Cdipt	0.211024669	-0.309757559	0	0.138
Max	0.52213013	-0.309893921	0.273	0.379
Atp5md	0.244790837	-0.310263441	0.545	0.793
Abt1	0.05931785	-0.310410299	0	0.276
Helb	0.154670158	-0.310433444	0	0.172
Nudt16	0.298127168	-0.310447337	0.091	0.241
Zyx	0.101473055	-0.310482576	0.091	0.414
Gsk3b	0.318322089	-0.310502205	0.545	0.759
Prr14l	0.179379747	-0.310545184	0.273	0.552
Ulk1	0.05931785	-0.310605174	0	0.276
Atn1	0.082225955	-0.310688569	0	0.241
Ndufs1	0.11308981	-0.31072922	0	0.207
Wdr43	0.342269049	-0.31109166	0.364	0.517
Casc3	0.209508304	-0.311210404	0.455	0.828
Gusb	0.400528647	-0.311410092	0.182	0.345
Nubp1	0.400528647	-0.311489258	0.182	0.345
Uqcc2	0.246109087	-0.311628372	0.091	0.276
Slc10a7	0.485782017	-0.311644941	0.182	0.276
Arhgef11	0.082225955	-0.311675875	0	0.241
Sfswap	0.190223151	-0.312426408	0.273	0.552
Gm20513	0.318713264	-0.312492228	0.091	0.241
Gabarapl1	0.376590687	-0.313151458	0.364	0.517
Thap1	0.05931785	-0.313578374	0	0.276
Fam222b	0.151601696	-0.313644344	0.091	0.31
Mef2b	0.154670158	-0.314210736	0	0.172
Sfi1	0.567434271	-0.314584761	0.455	0.586
Ablim1	0.318713264	-0.314914648	0.091	0.241
Stimate	0.219900825	-0.315170684	0.182	0.414
Fam204a	0.233562249	-0.315180114	0.182	0.414
Evl	0.11308981	-0.315408494	0	0.207
Rbmxl1	0.207492973	-0.315435124	0.273	0.517
Tada1	0.247814729	-0.316003384	0.182	0.414
Acat1	0.184990424	-0.316093736	0.091	0.276
Myo1b	0.211024669	-0.316293895	0	0.138
Dstyk	0.206822491	-0.316606193	0.182	0.414
Jaml	0.211024669	-0.316657841	0	0.138
Cdk2ap2	0.340707734	-0.316792447	0.182	0.345
Ndufb1-ps	0.579045675	-0.316806435	0.545	0.724
Rinl	0.211024669	-0.316907115	0	0.138
Prkcb	0.618568021	-0.31694613	0.182	0.276
Hspb11	0.082225955	-0.317038187	0	0.241
Tiam1	0.239216081	-0.31718108	0.182	0.345
Asna1	0.05931785	-0.317210351	0	0.276
Pdhb	0.455460702	-0.31744771	0.364	0.483
2310039H08Rik	0.154670158	-0.317953392	0	0.172
[truncated: 1,309 more rows]
