# Supplementary material for: Microwave Ablation Combined with Flt3L Provokes Tumor‐Specific Memory CD8+ T Cells‐Mediated Antitumor Immunity in Response to PD‐1 Blockade
Source: Adv Sci (Weinh). 2024 Dec 4;12(4):2413181. doi: 10.1002/advs.202413181 (PMC11775548; doi:10.1002/advs.202413181)
Supplement: Supplementary file 3 — Supplemental Table 2 [file ADVS-12-2413181-s003.csv]

Supplementary table 2: scRNA-seq Expression Values in Mig cDC1s between the combined treatment with untreatment, related to Figure 8
gene	p_val	avg_log2FC	pct.1	pct.2
Kazn	0.048495346	1.940751408	0.727	0.357
Dkk2	0.382902725	1.918039676	0.182	0.071
H2-Ab1	0.808842346	1.828324455	0.273	0.286
Cdk6	0.031895324	1.727938856	0.727	0.429
Fchsd2	0.000409686	1.710713684	1	0.786
H2-Eb1	0.674191162	1.695402967	0.636	0.643
Rgs1	0.058737469	1.677529835	1	0.786
Flt3	0.022566098	1.633569258	0.818	0.786
Tcof1	0.204366866	1.628685407	0.545	0.429
Col27a1	0.002314863	1.626952781	0.818	0.286
Gsap	0.012808529	1.617197819	0.727	0.5
Fxyd2	0.327517913	1.61447769	0.273	0.143
Trim69	0.046867157	1.610417381	0.273	0
Swap70	0.032422027	1.582659689	0.909	0.786
Kpna3	0.002433887	1.563124083	0.909	0.643
Cd40	0.144540446	1.561999626	0.636	0.5
H2-Aa	0.398775606	1.54725742	0.545	0.357
Arhgap22	0.017568128	1.533654422	0.727	0.429
Mreg	0.016820174	1.531124156	0.909	0.714
Peli2	0.157159417	1.496761026	0.273	0.071
Cd74	0.058932212	1.490776605	1	0.929
Cd63	0.003280197	1.490017216	0.909	0.714
Pfkfb3	0.002843483	1.486592986	1	0.857
Rps27l	0.037131252	1.462122991	0.909	0.786
Gnl2	0.012809028	1.428078782	0.727	0.429
St3gal4	0.05549602	1.423806472	0.727	0.357
Selplg	0.000917689	1.416265424	1	0.786
Abcg1	0.014755023	1.402786374	0.818	0.5
Zmynd15	0.020006322	1.381813698	0.818	0.5
S100a4	0.007879924	1.378157693	1	0.786
St18	0.327517913	1.346484826	0.273	0.143
Cd1d1	0.010908438	1.341587326	0.727	0.5
Relb	0.002827504	1.334514685	1	0.786
Clec2d	0.029976644	1.33092704	0.727	0.643
Cop1	0.002024877	1.32808255	0.909	0.643
Dusp2	0.044620977	1.327228757	0.818	0.429
Zfp366	0.196536681	1.303622044	0.818	0.786
Actb	0.014844625	1.288282662	1	0.929
Aif1	0.074461831	1.287845551	0.545	0.214
Fam114a1	0.018382772	1.284193439	0.364	0
Tnfrsf11a	0.009042535	1.264699965	0.909	0.714
Adam11	0.071781019	1.261374556	0.636	0.357
Ctsz	0.014462264	1.26101617	1	0.643
Parp8	0.007915856	1.257783995	1	0.857
Patl2	0.367697023	1.256769963	0.273	0.143
Flvcr1	0.106912996	1.248872032	0.636	0.571
Sgk3	0.030311144	1.24817626	0.545	0.214
Aebp2	0.010892553	1.240705378	1	0.857
Tyrobp	0.046601183	1.238805118	0.727	0.571
Slc8a1	0.526180697	1.224400857	0.818	0.714
Lamp2	0.000232881	1.223231552	1	0.5
Fam49a	0.004811924	1.223192017	1	0.929
Gadd45b	0.005689684	1.216534473	1	0.857
Stat5a	0.076744008	1.216480837	0.636	0.429
Edem1	0.000991326	1.215919429	0.909	0.571
D130040H23Rik	0.015853588	1.207026068	0.545	0.143
Mical3	0.072068551	1.20356989	0.818	0.643
Sdhaf1	0.0572312	1.202873695	0.818	0.714
Gm7247	0.327517913	1.195917937	0.273	0.143
4921511I17Rik	0.012586235	1.194026773	0.727	0.357
Elf4	0.011631811	1.181563651	0.909	0.786
Rhog	0.005853869	1.179541753	0.909	0.643
Slc38a2	0.034708479	1.178746487	1	0.714
Cask	0.054861914	1.177014172	0.818	0.571
Adap1	0.002917256	1.173436414	0.909	0.643
Hck	0.027445691	1.168560865	0.727	0.357
Cdh2	0.382902725	1.164450439	0.182	0.071
Dscaml1	0.435910481	1.162135581	0.545	0.786
Anxa2	0.051782166	1.161400149	0.909	0.857
Il2ra	0.031895324	1.151088082	0.727	0.429
Rsrp1	0.027369819	1.149806944	0.727	0.5
Tmem176a	0.019888241	1.139573559	0.909	0.857
Pvr	0.384058896	1.13945929	0.545	0.5
Cox5a	0.005151983	1.132613211	0.909	0.786
Pirb	0.012312679	1.121584542	0.636	0.214
Spi1	0.024203987	1.118897157	0.818	0.571
Dpp10	0.299829573	1.108043428	0.364	0.214
Ndufb6	0.080482718	1.101888966	0.545	0.357
Tubb5	0.009257789	1.101590174	1	0.786
Bcl2a1d	0.032422027	1.101515768	0.909	0.786
Wdr37	0.00702457	1.089352773	0.545	0.071
Rsad2	0.157159417	1.086350592	0.273	0.071
Galnt12	0.004583824	1.080085015	0.636	0.143
Gm10851	0.039394134	1.07654577	0.636	0.429
Wdr1	0.03948501	1.070269491	0.727	0.643
Cxcl16	0.001965024	1.069469178	1	0.786
Lmo4	0.204366866	1.068436898	0.545	0.429
St3gal1	0.027933113	1.068380373	0.818	0.571
Herc6	0.087332762	1.061787521	0.818	0.5
Rnf115	0.21715236	1.061482092	0.818	0.857
Atrnl1	0.089062352	1.058244373	0.909	0.786
Stx11	0.098160062	1.057929272	0.636	0.429
Il15	0.036219837	1.055221471	0.909	0.643
4430402I18Rik	0.382902725	1.050171432	0.182	0.071
Prkcd	0.451208529	1.048318215	0.455	0.429
Rassf1	0.059300656	1.0443433	0.636	0.429
Ccdc186	0.06293874	1.04431085	0.636	0.5
Sgpl1	0.022174772	1.042773956	0.818	0.714
Lrp8	0.068493561	1.039052733	0.727	0.571
H2-D1	9.07E-05	1.037304062	1	1
Ctsh	0.004044633	1.036972536	1	0.857
Knop1	0.021377328	1.035264146	0.455	0.071
Myo10	0.077975035	1.032605037	0.455	0.143
Tent4b	0.132236738	1.031492518	0.545	0.429
4930415O20Rik	0.025867351	1.028695899	0.455	0.071
Bcl2a1b	0.014767804	1.026531848	0.909	0.857
Tcirg1	0.004054672	1.025188331	0.727	0.143
Cnn2	0.054861914	1.023612192	0.818	0.571
Efhd2	0.014462264	1.020696907	0.909	0.714
Sinhcaf	0.250514248	1.019496529	0.727	0.571
Cyba	0.017246845	1.015179292	1	0.929
Wipf2	0.009019186	1.014886043	0.727	0.357
Lpar3	0.078169321	1.013453713	0.545	0.286
Grk3	0.003377562	1.013232518	1	0.786
Skil	0.036219837	1.008061571	0.909	0.643
Birc3	0.001965024	1.007999726	1	0.786
Sipa1l3	0.169654104	1.007792764	0.636	0.643
4833420G17Rik	0.534617348	1.006460429	0.273	0.214
Fmnl2	0.014825404	1.004117539	1	0.857
Asprv1	0.382902725	1.00339645	0.182	0.071
Tmem51	0.120398153	1.002857666	0.455	0.214
Apobec3	0.005853869	1.000589163	0.909	0.643
Crip1	0.022986281	0.997181279	0.909	0.857
Med13l	0.007195178	0.996482752	0.909	0.786
Pdpk1	0.014636514	0.995916218	0.636	0.214
Ywhag	0.011824677	0.992621105	0.818	0.429
Bmf	0.006884364	0.990932563	0.455	0
Stk24	0.004650895	0.987621812	0.909	0.714
Adss	0.319984218	0.985209121	0.455	0.429
Eno3	0.334770386	0.973015497	0.818	0.714
Slc44a1	0.031589403	0.967788753	0.909	0.643
Dusp5	0.074981231	0.966316672	1	0.786
Fnip2	0.382902725	0.965843015	0.182	0.071
Atp2b4	0.036111552	0.964436556	0.636	0.357
Prex1	0.034918571	0.964285935	0.909	0.857
Acot13	0.006884364	0.964073162	0.455	0
Alpk2	0.048847772	0.962887451	0.455	0.143
Slc7a1	0.702286771	0.96210627	0.364	0.357
Gtpbp1	0.001844959	0.958712857	1	0.571
Gm10399	0.134226571	0.958216407	0.364	0.143
Apol7c	0.296240055	0.95560209	0.545	0.5
Azin1	0.034168669	0.95539234	0.636	0.429
Kdm1b	0.060118819	0.953878804	0.364	0.071
Il4i1	0.019509048	0.952438886	1	0.643
Ilrun	0.048197892	0.951707668	0.818	0.571
Cdcp1	0.018382772	0.947015604	0.364	0
Atr	0.047973481	0.94680846	0.636	0.357
Slco5a1	0.070502953	0.946199938	0.818	0.571
Rassf2	0.004650895	0.944923365	0.909	0.714
Ice1	0.184098505	0.944908835	0.545	0.429
Eno2	0.091484211	0.940635461	0.545	0.357
Hnrnpl	0.190939649	0.937891039	0.636	0.714
Cntln	0.157159417	0.933666686	0.273	0.071
Cpne2	0.009263115	0.932939615	0.909	0.357
Pde6d	0.080482718	0.932548861	0.545	0.357
Gpr183	0.136708057	0.932419186	0.909	0.643
Mt1	0.17266437	0.932351188	0.636	0.429
Ptpra	0.071481739	0.930773078	0.636	0.5
Bcl2a1a	0.018666435	0.930630072	0.909	0.571
Gclc	0.474460754	0.929789363	0.636	0.5
Slc46a3	0.060118819	0.929785613	0.364	0.071
Marcks	0.023065381	0.928683451	1	0.857
Zc3h12c	0.152897973	0.928094972	0.727	0.571
Ubr4	0.006682891	0.927300445	0.727	0.214
Fam129a	0.006096906	0.925893881	0.909	0.786
Phf11b	0.067560324	0.92483293	0.636	0.429
Slfn5	0.060118819	0.922588863	0.364	0.071
Rreb1	0.228136098	0.916523995	0.455	0.357
Oaf	0.333204708	0.909841137	0.364	0.214
Bcas3	0.165358249	0.909520355	0.545	0.429
Gbf1	0.110147403	0.906951717	0.727	0.571
Gnb4	0.089681744	0.901938288	0.727	0.5
Litaf	0.08342767	0.900951071	0.818	0.786
Osbpl8	0.004044633	0.900561252	1	0.857
Elk3	0.027369819	0.899283544	0.727	0.5
Pde4dip	0.115026517	0.896435508	0.545	0.286
Ston2	0.155338429	0.895291937	0.455	0.214
Mknk2	0.160953948	0.895276363	0.636	0.5
Dbnl	0.00389223	0.894637813	0.818	0.5
Tmem176b	0.010907843	0.893851331	1	0.929
Lgals3	0.091933851	0.893722471	0.455	0.214
Lrch3	0.207233683	0.893666739	0.636	0.643
Gns	0.95193889	0.892683232	0.364	0.5
1600010M07Rik	0.14802822	0.892558444	0.545	0.357
Aup1	0.283874991	0.891977556	0.818	0.786
Gria3	0.110147403	0.891809467	0.727	0.571
Tmcc3	0.009311996	0.890139444	1	1
Epsti1	0.066660849	0.890080903	1	1
Tap1	0.068493561	0.89000855	0.727	0.571
Ogfrl1	0.062277206	0.889409556	0.818	0.571
Dpp4	0.084384825	0.887034079	0.909	0.857
Cx3cr1	0.221459352	0.885827893	0.455	0.214
Ano6	0.610298656	0.885533975	0.364	0.357
Atp5b	0.024520806	0.885140115	0.909	0.786
Resf1	0.956045151	0.883174848	0.727	0.786
Slamf7	0.17266437	0.882268458	0.636	0.429
Ifi35	0.330034992	0.882125669	0.545	0.429
Dnajc1	0.847469351	0.880609052	0.727	0.857
Fscn1	0.066608494	0.878718046	1	0.857
Tbc1d9	0.165762852	0.876871087	0.636	0.571
Irs2	0.170787805	0.876800985	0.455	0.286
Colgalt1	0.574925115	0.876462327	0.455	0.5
Pgap2	0.082530329	0.875632965	0.818	0.714
Gucd1	0.080952565	0.874914235	0.636	0.5
Mpp5	0.079490807	0.874575557	0.727	0.5
Rasal2	0.161095961	0.874192161	0.818	0.786
Tbc1d8	0.030553555	0.873885968	1	0.857
Zzz3	0.115596608	0.873514705	0.636	0.5
Hspbap1	0.026828769	0.871818589	0.545	0.143
Ccl22	0.844463011	0.868665645	0.636	0.643
Tmem123	0.02661161	0.865180143	1	1
Mcu	0.080482718	0.8630553	0.545	0.357
Glipr1	0.52408642	0.862391696	0.364	0.357
Hnrnpr	0.081600959	0.860247644	0.636	0.357
Prr5l	0.134226571	0.859588627	0.364	0.143
Lsp1	0.023091769	0.857221056	1	0.929
9930021J03Rik	0.615822331	0.856177464	0.455	0.5
Cd47	0.084564286	0.854202339	1	0.857
N4bp1	0.072068551	0.853127076	0.818	0.643
Cbfa2t3	0.227543686	0.850184468	0.909	0.786
Relch	0.486653897	0.849949226	0.636	0.714
Rala	0.013268478	0.849821703	0.818	0.571
Pcgf5	0.100452754	0.849780384	0.909	0.929
Rnf144b	0.157159417	0.848626092	0.273	0.071
Large1	0.79399025	0.845917008	0.455	0.571
Ppp4r2	0.11622025	0.843234645	0.818	0.714
Dock8	0.075149441	0.84318739	1	0.857
Olfr920	0.764111748	0.83971078	0.182	0.143
Pml	0.002430924	0.838755312	0.545	0
Tapbpl	0.068493561	0.838691015	0.818	0.5
Baz1a	0.111685274	0.837810125	0.909	0.786
Rin2	0.477243074	0.837676428	0.273	0.5
Rtf1	0.422269483	0.837648596	0.727	0.714
N4bp2l1	0.015485139	0.836706574	0.818	0.571
Mex3c	0.008615006	0.835990776	0.727	0.286
Nfkbia	0.030585574	0.8336229	1	0.929
Plekha1	0.487719622	0.833153284	0.364	0.286
Cflar	0.564662516	0.831636423	0.818	0.857
Setx	0.010670859	0.831246538	0.727	0.357
Laptm4b	0.862808777	0.827595739	0.273	0.286
Gm47507	0.116370426	0.826512443	0.182	0
Rabgap1l	0.094911382	0.825683853	1	0.857
Lamp1	0.009311996	0.825176315	1	0.929
Enox2	0.02658249	0.824596399	1	0.857
Prcp	0.042251813	0.824456604	0.727	0.357
Map3k8	0.380582187	0.824411909	0.636	0.571
Cd44	0.253932067	0.823091697	0.636	0.714
Ap1g2	0.157159417	0.821470855	0.273	0.071
Myo1g	0.084564286	0.8209157	1	0.857
Tank	0.058932212	0.820804247	1	0.929
St8sia1	0.089681744	0.81826504	0.727	0.5
Mycbp2	0.084564286	0.816285643	1	0.857
Fbxw11	0.089062352	0.815003413	0.909	0.786
Emp3	0.010908438	0.814930536	0.727	0.5
Zfp217	0.205615155	0.814247957	0.545	0.357
Washc1	0.566405645	0.813546005	0.364	0.357
Vsig10	0.050387687	0.812761594	0.818	0.714
Rab5a	0.20490727	0.812235075	0.909	0.643
P3h1	0.116370426	0.811081305	0.182	0
Cdh23	0.327517913	0.810556104	0.273	0.143
Arpc1b	0.079222513	0.809762143	0.909	0.786
Myl12a	0.483508064	0.809560226	0.545	0.714
Rftn1	0.030585574	0.809135495	1	0.929
Gm36975	0.234086017	0.809113227	0.727	0.714
Cxcr4	1	0.808458345	0.182	0.214
Chpf	0.116370426	0.806965029	0.182	0
Ccnd2	0.973638879	0.805818029	0.273	0.357
Spast	0.415831793	0.805369129	0.273	0.571
Taok1	0.82098584	0.804933275	0.545	0.643
Rufy1	0.038412347	0.804890167	0.636	0.214
Gm19951	0.066999391	0.804788065	0.455	0.143
Slc4a2	0.00702457	0.802179806	0.545	0.071
Dock1	0.83905442	0.794065719	0.455	0.571
Rasip1	0.021377328	0.792137174	0.455	0.071
Ccdc28b	0.057328471	0.792050812	0.455	0.143
Traf5	0.191562444	0.791952617	0.455	0.286
Nfat5	0.035058828	0.790982252	1	0.929
Pde4d	0.978078219	0.789814224	0.636	0.929
Ly86	0.164140137	0.78978951	0.727	0.643
Kcmf1	0.152897973	0.789672672	0.727	0.571
Dynll2	0.296240055	0.788399191	0.545	0.5
Icam1	0.087332762	0.787680127	0.818	0.5
1810064F22Rik	0.327517913	0.785126016	0.273	0.143
Cmc2	0.52408642	0.784187926	0.364	0.357
Pbrm1	0.029947166	0.783750853	0.818	0.786
Rcsd1	0.094720684	0.783368989	0.909	0.857
Ift172	0.002430924	0.782827466	0.545	0
Usp18	0.030311144	0.782224443	0.545	0.214
Hecw2	0.11053114	0.782173037	0.636	0.429
Osbpl3	0.561163921	0.780605692	0.727	0.714
Gnb1	0.259906675	0.78055451	0.909	0.714
Cggbp1	0.043377017	0.779975312	0.818	0.643
Phlpp1	0.02661161	0.779268395	1	0.929
Kdm2a	0.132946398	0.777472526	0.727	0.643
Trnau1ap	0.091933851	0.777250455	0.455	0.214
Tmem19	0.04944697	0.776876608	0.818	0.643
Gpr137b	0.104502715	0.776492661	0.636	0.357
Trafd1	0.007915856	0.77615942	1	0.857
Vps35l	0.026847014	0.77561734	0.636	0.357
Frmd4a	0.066137464	0.775094563	1	0.714
F11r	0.091933851	0.772772171	0.455	0.214
Tor1aip1	0.679329355	0.768484287	0.636	0.857
Pld2	0.091933851	0.768273432	0.455	0.214
Stoml1	0.041686513	0.767983644	0.636	0.357
Mef2a	0.051917469	0.767665138	1	0.857
Brd9	0.610298656	0.767215474	0.364	0.357
Ftl1	0.239189464	0.766414431	0.909	1
Rab1a	0.289802396	0.766373321	0.545	0.571
Gpr68	0.059427691	0.766096338	0.545	0.286
Cd274	0.162716092	0.763795804	1	1
Eml6	0.100899253	0.763551308	0.727	0.5
Haus8	0.037334602	0.762728127	0.455	0.071
Ncbp3	0.755770457	0.762227501	0.273	0.286
Pias1	0.045696229	0.760564089	1	0.929
Phf21a	0.023065381	0.759469208	1	0.857
Bcl2l14	0.973638879	0.759196399	0.273	0.357
Zeb2	0.155106984	0.758855457	0.636	0.429
Kmt5a	0.01971117	0.757526783	0.727	0.286
Nrf1	0.358490265	0.75733182	0.636	0.714
Arl4c	0.032147383	0.757172086	0.818	0.571
Tnfrsf1b	0.119789995	0.754936605	0.636	0.571
4930402H24Rik	0.755770457	0.754631344	0.273	0.286
Plcl1	0.051782166	0.754157894	1	0.786
Fam126a	0.439790225	0.752590908	0.455	0.357
Csf2rb	0.062277206	0.75243268	0.818	0.571
Patz1	0.008622706	0.748460285	0.636	0.214
Fabp5	0.170293348	0.748250596	0.909	0.786
Agap3	0.327517913	0.747444875	0.273	0.143
Rab5c	0.13186103	0.747259505	0.545	0.357
Scpep1	0.406720634	0.745365086	0.636	0.5
Itga4	0.311165032	0.74495566	1	1
Adam17	0.279445196	0.744886907	0.455	0.357
H2-Q6	0.005698967	0.742820561	1	1
H2-DMb1	0.699626622	0.741247315	0.182	0.143
Arid4b	0.0740844	0.74075422	0.818	0.786
B2m	0.00062264	0.739691586	1	1
Psmb8	0.099863816	0.739655028	0.909	0.786
Plxnc1	0.014844625	0.739428871	1	1
Wdtc1	0.060118819	0.738615266	0.364	0.071
Cdc14b	0.060118819	0.736641512	0.364	0.071
Add1	0.071781019	0.736487365	0.636	0.357
Zzef1	0.009583523	0.736417965	0.909	0.643
Gfpt1	0.0740844	0.73617565	0.909	0.714
Ehbp1l1	0.451208529	0.735913563	0.455	0.429
Appbp2	0.053131172	0.735507571	0.727	0.571
Lst1	0.205615155	0.734169032	0.545	0.357
Gm26885	0.327517913	0.733020008	0.273	0.143
Nlrc5	0.045529715	0.732131394	0.909	0.857
Ifih1	0.051556354	0.731859	0.545	0.286
Siglecg	0.110218521	0.730347506	0.636	0.286
Atf7ip	0.307841017	0.73009995	0.455	0.357
Actg1	0.066660849	0.729891842	1	1
Mapkapk2	0.174570604	0.729559214	0.727	0.5
Hnrnpm	0.092748853	0.729538727	0.818	0.714
Tpp1	0.060118819	0.728023189	0.364	0.071
Gtf2e1	0.382902725	0.727726994	0.182	0.071
Peli1	0.171035061	0.726944329	0.909	0.929
Tap2	0.109954717	0.723171986	0.727	0.786
Ciita	0.410812002	0.722410215	0.273	0.143
2900097C17Rik	0.151748492	0.721434576	0.455	0.286
Nfs1	1	0.720894728	0.182	0.214
Mnt	0.091933851	0.72022254	0.455	0.214
Dok1	0.124102198	0.720015611	0.636	0.429
Dpy19l1	0.051218814	0.719952866	0.545	0.143
Ube2e2	0.368887566	0.719619911	0.364	0.214
Pitpnm1	0.035527472	0.718576509	0.545	0.214
Sel1l	0.103959171	0.718047241	0.818	0.714
Gm34455	0.634885514	0.714762764	0.273	0.214
Nudt17	0.072068551	0.714253383	0.818	0.643
Naip2	0.015853588	0.714061337	0.545	0.143
Gm10634	0.447236713	0.713964369	0.364	0.286
Herpud1	0.236010232	0.713936769	0.818	0.714
Pam	0.45061923	0.713198602	0.545	0.5
Zfp277	0.566405645	0.711895535	0.364	0.357
Gbp9	1	0.711611519	0.273	0.357
Cbx7	0.327517913	0.710879659	0.273	0.143
Tmem243	0.152897973	0.710696922	0.636	0.643
Thap2	0.425483208	0.710117899	0.545	0.429
Nck2	0.246182951	0.708761812	0.636	0.571
Atp11a	0.11472462	0.707184086	0.818	0.643
Npc2	0.146541418	0.707146322	1	0.786
Hdlbp	0.058471985	0.706635549	0.727	0.643
Hnrnpc	0.074644861	0.70652813	1	0.714
Adcy6	0.556153765	0.706379066	0.636	0.643
Sdccag8	0.084493448	0.705867298	0.727	0.643
Cox4i1	0.051782166	0.705277909	1	0.786
Arl5c	0.20490727	0.704557557	0.727	0.786
Rassf4	0.050387687	0.70319442	0.818	0.714
Fam219a	0.214138794	0.702671929	0.455	0.286
Basp1	0.040079039	0.701286847	1	0.929
Rsrc1	0.47366868	0.700309252	0.727	0.786
Lims1	0.203085764	0.69999202	0.636	0.571
Tubb2a	0.242534072	0.698842551	0.727	0.643
Rad50	0.535359313	0.696940101	0.455	0.5
Sec11c	0.045280184	0.696851376	1	0.714
Ggnbp2	0.132946398	0.696789365	0.727	0.643
Lrrc8c	0.198180605	0.694754741	1	0.857
Tmbim6	0.141344748	0.693939727	0.727	0.5
Rabgap1	0.338083483	0.693532639	0.455	0.357
Ppp1r10	0.055038734	0.693245365	0.636	0.357
Ube4b	0.012808529	0.690863788	0.909	0.357
Ubxn4	0.070285611	0.689837159	0.909	0.786
Ythdf1	0.091933851	0.689387506	0.455	0.214
Zfp207	0.027933113	0.688608371	0.818	0.571
Atp6v0b	0.142479475	0.6874932	0.818	0.643
Dusp11	0.169654104	0.68592402	0.727	0.571
Spdl1	0.018382772	0.685608811	0.364	0
A430005L14Rik	0.046867157	0.685221078	0.273	0
Gngt2	0.289802396	0.685142831	0.545	0.571
Stk3	0.663402017	0.684476776	0.455	0.571
C1qtnf12	0.116370426	0.68413446	0.182	0
Dstn	0.516377223	0.683978672	0.455	0.357
Raf1	0.133851229	0.682377904	0.636	0.571
Gpr4	0.157159417	0.682301436	0.273	0.071
Ermp1	0.534617348	0.681806271	0.273	0.214
Pygl	0.148091151	0.681264914	0.545	0.429
Bcl3	0.134226571	0.68066654	0.364	0.143
Lgmn	0.15586784	0.679422877	0.818	0.571
Ppp2r2a	0.063735015	0.678433235	0.818	0.643
Arpc4	0.039314955	0.678181827	0.909	0.714
Phf8	0.037581625	0.678117752	0.636	0.286
Papss2	0.780922469	0.677894552	0.364	0.429
Emc8	0.134226571	0.677427289	0.364	0.143
Rabep1	0.187750695	0.676645692	0.727	0.571
Znfx1	0.048374647	0.676573039	0.727	0.429
Loxl3	0.137010844	0.67633532	0.455	0.214
Sh3pxd2a	0.75785753	0.675160547	0.545	0.714
Clasrp	0.252884878	0.675031154	0.455	0.357
Baiap2	0.828743542	0.672845463	0.364	0.429
Hook3	0.370169932	0.672105274	0.455	0.357
Dennd6a	0.299829573	0.671518028	0.364	0.214
Cog5	0.977640729	0.670838258	0.545	0.714
Birc2	0.012742267	0.670674335	1	0.929
Znrf1	0.234086017	0.668969344	0.818	0.643
Icosl	0.191667179	0.667607954	0.636	0.429
AW554918	0.372280912	0.667491205	0.364	0.286
Ssu72	0.169654104	0.667211103	0.727	0.571
Acsl5	0.091484211	0.666565533	0.545	0.357
Ctr9	0.137010844	0.666326713	0.455	0.214
Stxbp6	0.228136098	0.666029797	0.545	0.286
Fam160b2	0.764111748	0.66582885	0.182	0.143
Lrch1	0.106249008	0.665534054	1	0.857
Traf3	0.118705688	0.665326542	1	0.929
Vti1a	0.118422108	0.66526229	1	0.786
Ube2l6	0.252138467	0.664767561	0.545	0.357
Qtrt1	1	0.664099571	0.182	0.214
R3hdm4	0.404083051	0.663682198	0.455	0.357
Arhgap30	0.247084602	0.66362668	0.727	0.786
Camsap2	0.090372078	0.663404412	0.455	0.143
Spop	0.394309349	0.661962988	0.818	0.786
Rbpms	1	0.661818063	0.545	0.786
Fam13b	0.454975434	0.661457797	0.727	0.714
Osbpl7	0.157159417	0.661224168	0.273	0.071
Sulf2	0.239979197	0.660185935	0.364	0.214
Tbc1d13	0.699626622	0.658866787	0.182	0.143
Snap23	0.129441285	0.658170193	0.636	0.5
Add3	0.823558352	0.657946865	0.273	0.429
Tpm4	0.558992828	0.656276638	0.636	0.714
Dync1h1	0.023811421	0.65612338	0.727	0.429
Acin1	0.029947166	0.6556674	0.909	0.714
Nprl2	0.046867157	0.655640036	0.273	0
Fnbp1l	0.234086017	0.655605378	0.727	0.714
Gm13561	0.157159417	0.655433586	0.273	0.071
Aida	0.530101693	0.655032089	0.364	0.286
Cdkn1a	0.47366868	0.655003955	0.727	0.786
Pramef8	0.060118819	0.653995375	0.364	0.071
Pard3b	0.293190928	0.653714503	0.455	0.286
2200002D01Rik	0.111239297	0.653372608	0.545	0.214
Elmod3	0.046867157	0.653126789	0.273	0
Leng9	0.046867157	0.651984454	0.273	0
Rest	0.295315483	0.650435572	0.636	0.571
Naa50	0.151748492	0.649481651	0.455	0.286
Strbp	0.282471449	0.649410131	0.818	0.714
Arhgap12	0.151748492	0.649193713	0.455	0.286
Milr1	0.116370426	0.648793081	0.182	0
Flna	0.477243074	0.648320893	0.455	0.357
Mtmr4	0.170787805	0.648180562	0.455	0.286
Gm26542	0.24967374	0.647722586	0.545	0.429
Specc1	0.364520474	0.646514342	0.818	0.786
Rnf185	0.973638879	0.645617897	0.273	0.357
Clptm1	0.005393145	0.645086161	0.909	0.5
Myc	0.808487363	0.644081572	0.091	0.143
Manbal	0.345109962	0.64328653	0.545	0.571
Rgs12	0.692116037	0.642474251	0.545	0.643
Ep300	0.028808739	0.641925099	0.909	0.571
Ddhd1	0.408374854	0.64129612	0.727	0.786
Grina	0.239979197	0.640441892	0.364	0.214
Alkbh6	0.350191362	0.639662148	0.455	0.429
H2-Q4	0.132199564	0.639237387	1	0.929
1700084C06Rik	0.157159417	0.63887062	0.273	0.071
Lemd3	0.200552588	0.638836099	0.727	0.643
Itpk1	0.510524763	0.63864863	0.545	0.571
Rras2	0.581516267	0.637861643	0.727	0.786
Psmc3	0.53376943	0.637790871	0.545	0.643
Itm2c	0.196536681	0.637072329	0.818	0.786
Kdm2b	0.236010232	0.636190463	0.818	0.714
2700038G22Rik	0.239979197	0.635341469	0.364	0.214
Slc49a4	0.064830697	0.633831899	0.818	0.714
Usp3	0.889348899	0.632722252	0.636	0.714
Skap2	0.196536681	0.632528758	0.727	0.857
Rspry1	0.41655495	0.630838033	0.545	0.5
Vps26a	0.037581625	0.630356707	0.636	0.286
Mthfsl	0.178737898	0.629649462	0.636	0.5
Mrnip	0.157159417	0.629574927	0.273	0.071
Tuba1c	0.240798369	0.629194751	0.636	0.5
Scand1	0.336179357	0.628440016	0.818	0.786
Bach1	0.068271273	0.628382398	0.545	0.286
Ensa	0.191562444	0.6282631	0.455	0.286
Fam241a	0.054861914	0.627510206	0.818	0.571
Dcaf10	0.184843974	0.626641641	0.545	0.357
Ociad1	0.252884878	0.625766051	0.455	0.357
Mob3a	0.024080735	0.62454717	0.636	0.214
Pim1	0.443333712	0.623049739	0.909	0.929
Anxa3	0.13212518	0.62288551	1	0.857
Hmgcs1	0.534617348	0.622721855	0.273	0.214
Hsf2	0.197943754	0.622707103	0.636	0.5
Taok3	0.52897842	0.620614197	1	0.929
Ndufv2	0.382147643	0.620450479	0.455	0.429
Cdk5r1	0.137010844	0.620156031	0.455	0.214
Traf1	0.051962584	0.620045448	1	0.929
Cd80	0.82098584	0.618376257	0.545	0.643
Lactb	0.45061923	0.618209329	0.545	0.5
Oard1	0.060118819	0.617960155	0.364	0.071
Ccser2	0.045654588	0.617542344	1	0.857
Ptpn6	0.780922469	0.616115954	0.364	0.429
Tmem39b	0.327517913	0.615897377	0.273	0.143
2310039L15Rik	0.046867157	0.615293196	0.273	0
Slc9a1	0.055257853	0.614217478	0.727	0.429
Tnfrsf4	0.353163055	0.614159269	0.545	0.5
Ltbr	0.154277124	0.612810762	0.364	0.143
Nfrkb	0.780922469	0.612489105	0.364	0.429
Pogz	0.018382772	0.612364099	0.364	0
Fem1c	0.26876164	0.612212173	0.364	0.214
Lpcat1	0.165762852	0.612046277	0.636	0.571
Celf2	0.424175407	0.612026844	0.818	0.714
Irf1	0.193399692	0.611608584	0.727	0.714
Pik3ca	0.41655495	0.611361019	0.545	0.5
Ftl1-ps1	0.157159417	0.611346669	0.273	0.071
Plcg2	0.574925115	0.610070894	0.455	0.5
Leprot	0.030311144	0.609613237	0.545	0.214
Tbl1xr1	0.066285022	0.608630471	0.727	0.643
Stat3	0.131455247	0.60858766	0.818	0.857
Ksr1	1	0.607976482	0.364	0.5
Erp44	0.415831793	0.607800821	0.455	0.429
Samd4b	0.204366866	0.607791816	0.545	0.429
Dctn2	0.169654104	0.607639692	0.636	0.643
Wnk1	0.459872983	0.607041119	1	1
Il3ra	0.157159417	0.606941179	0.273	0.071
Plxnd1	0.497244594	0.606393977	0.545	0.643
Jun	0.76082864	0.606341279	0.727	0.714
Vasp	0.106912996	0.606135273	0.636	0.571
Mthfd2	0.353163055	0.605919427	0.545	0.5
Ccdc122	0.157159417	0.605695063	0.273	0.071
AU040320	0.274785078	0.605637445	0.545	0.429
Mast2	0.146393389	0.60554739	0.545	0.286
Cyb5r4	0.14802822	0.605173874	0.545	0.357
Sbno2	0.095010889	0.604997745	0.727	0.643
Sptan1	0.44505468	0.604826403	0.636	0.571
Sdf2	0.350191362	0.603803557	0.455	0.429
Pcsk7	0.238573774	0.603741901	0.455	0.286
Hltf	0.755770457	0.603714041	0.273	0.286
Haghl	0.151748492	0.603378409	0.455	0.286
Il17ra	0.151748492	0.602915015	0.455	0.286
Herc4	0.544323256	0.602524326	0.727	0.786
Dtl	0.687886644	0.600983069	0.364	0.429
Htr1f	1	0.600976999	0.182	0.214
Stam2	0.115596608	0.600802985	0.636	0.5
Rufy3	0.252138467	0.600778488	0.545	0.357
St3gal2	0.116370426	0.599884726	0.182	0
Hipk2	0.213042316	0.599842924	0.727	0.714
Rbms1	0.144124179	0.599371062	0.818	0.714
Tbc1d1	0.118634804	0.597570625	1	0.857
Sumo3	0.051556354	0.596199103	0.545	0.286
Zdhhc14	0.327517913	0.595121848	0.091	0.286
Nfatc3	0.077447517	0.594931279	0.727	0.571
Uhrf1	0.327517913	0.59463732	0.273	0.143
Ifnar1	0.408736332	0.593529119	0.364	0.286
Ube3c	0.091933851	0.593318758	0.455	0.214
Pkd2l2	0.157159417	0.593104483	0.273	0.071
Arl8b	0.586728872	0.591596836	0.545	0.571
Gca	0.408736332	0.591291134	0.364	0.286
Insr	0.790510161	0.591223842	0.364	0.571
Rab9	0.615822331	0.590967452	0.455	0.5
Nfkbid	0.57427871	0.590432024	0.364	0.286
Errfi1	0.755770457	0.59020162	0.273	0.286
Rubcn	0.382902725	0.589965024	0.182	0.071
Gm42601	0.333204708	0.589448825	0.364	0.214
Klf10	0.973638879	0.588943096	0.273	0.357
Mcm9	0.53376943	0.588562278	0.545	0.643
Fbrs	0.497214702	0.588470698	0.455	0.5
Gpr132	0.366279449	0.588406798	1	0.857
Psma4	0.181670219	0.587488216	0.727	0.643
Vav1	0.699626622	0.587168805	0.182	0.143
Prpsap1	0.062951004	0.586604236	0.636	0.357
Rffl	0.116370426	0.586553829	0.182	0
Tmem39a	0.040079039	0.58646441	1	0.929
Arl5b	0.345109962	0.586031204	0.545	0.571
Psma6	0.14915656	0.585496332	0.636	0.571
Fbxw2	0.169654104	0.584475091	0.636	0.643
Zfp516	0.031185156	0.584327941	0.636	0.357
Tbc1d10a	0.165667762	0.583218879	0.545	0.357
Bcat2	0.239979197	0.582153534	0.364	0.214
Psma5	0.119177533	0.581782502	0.727	0.643
Os9	0.169654104	0.581537022	0.636	0.643
Prr33	0.046867157	0.581079891	0.273	0
Ap4s1	0.327517913	0.580327204	0.273	0.143
Rptor	0.425525539	0.580094048	0.818	0.786
Prdm1	0.134226571	0.579971297	0.364	0.143
Iffo1	0.327517913	0.579293326	0.273	0.143
Eif3a	0.179001231	0.578898101	0.818	0.857
Fgr	0.018382772	0.578364689	0.364	0
Kctd20	0.327517913	0.578310017	0.273	0.143
Tcp11l1	0.046867157	0.576187408	0.273	0
Polr2m	0.497214702	0.576117917	0.455	0.5
Canx	0.322192354	0.575425798	0.636	0.571
Impact	0.608431833	0.575339487	0.455	0.429
Xpr1	0.83905442	0.575201706	0.455	0.571
Wdr91	0.410812002	0.574526157	0.273	0.143
Uba7	0.152897973	0.574427619	0.636	0.643
Psmc6	0.074938579	0.574420216	0.727	0.643
Tnnt3	0.116370426	0.573945398	0.182	0
Prr14	0.077447517	0.573496895	0.727	0.571
Rad51b	0.137010844	0.572998049	0.455	0.214
Srgn	0.035058828	0.572677766	1	1
Sema4a	0.41655495	0.572417085	0.545	0.5
Rps6ka1	0.048847772	0.572233177	0.455	0.143
Ext2	0.134226571	0.572182824	0.364	0.143
Isg15	0.566925492	0.571750668	0.455	0.429
Arrb2	0.025451032	0.571595617	0.818	0.429
Frg1	0.091484211	0.570767145	0.545	0.357
Arhgap5	0.117730061	0.570001224	0.636	0.357
Rrbp1	0.161095961	0.569360985	0.818	0.786
Gtf2e2	0.048847772	0.568999064	0.455	0.143
Tfg	0.238573774	0.568219907	0.455	0.286
Nras	0.252138467	0.567721344	0.545	0.357
Tspan33	0.83905442	0.567036436	0.455	0.571
Snf8	0.228136098	0.566972224	0.455	0.357
Ndufv3	0.165358249	0.566914197	0.545	0.429
Fcgrt	0.046867157	0.566901787	0.273	0
Pira2	0.120398153	0.566696208	0.455	0.214
Slc8b1	0.382902725	0.566667765	0.182	0.071
Socs2	0.162392588	0.566623348	0.909	0.857
Csad	0.534617348	0.566384287	0.273	0.214
Map4k5	0.634885514	0.566151137	0.273	0.214
Smo	0.116370426	0.565988695	0.182	0
Supt6	0.419699229	0.564095302	0.636	0.714
Zmym1	0.327517913	0.563954345	0.273	0.143
Cerkl	1	0.563930586	0.182	0.214
5031425E22Rik	0.307841017	0.563684863	0.455	0.357
Gm13212	0.755770457	0.563309509	0.273	0.286
Grb2	0.045654588	0.562842682	1	0.857
Uckl1	0.327517913	0.562768012	0.273	0.143
Prickle3	0.046867157	0.562294227	0.273	0
Pafah1b2	1	0.56217501	0.273	0.357
Tpm1	0.323491414	0.561944265	0.727	0.929
Lypla2	0.055981843	0.561929549	0.545	0.214
Sun1	0.699626622	0.561406075	0.182	0.143
Cry1	0.277966601	0.560038532	0.545	0.357
Ipmk	0.526826721	0.558480804	0.455	0.429
Gstt2	0.116370426	0.558312784	0.182	0
Fzr1	0.116370426	0.558312784	0.182	0
Arhgef3	0.364520474	0.558228402	0.727	0.857
Mettl3	0.018382772	0.558198745	0.364	0
Zfp646	0.520197564	0.55775834	0.091	0.214
Ttyh3	0.295315483	0.557130103	0.636	0.571
Zfp296	0.116370426	0.556434285	0.182	0
Tmem158	0.382902725	0.556261901	0.182	0.071
Zkscan3	0.917423384	0.555974421	0.273	0.286
Slc6a6	0.800854225	0.55547709	0.545	0.714
Erap1	0.382147643	0.554916075	0.455	0.429
Uhmk1	0.350191362	0.554351581	0.455	0.429
Stk38	0.447236713	0.55408815	0.364	0.286
Tcf25	0.305898219	0.553594889	0.727	0.714
Tmem119	0.046867157	0.55338168	0.273	0
Rp2	0.048281442	0.553129552	0.545	0.214
Atg2b	0.520197564	0.552608716	0.091	0.214
Fam118b	0.018382772	0.552299927	0.364	0
Dera	0.018382772	0.551322305	0.364	0
Rsu1	0.228032404	0.551031694	0.545	0.357
1700019L13Rik	0.327517913	0.550170644	0.273	0.143
Ube2n	0.53376943	0.550168611	0.545	0.643
Csrp1	0.191667179	0.550018891	0.636	0.429
Atp6v0a1	0.213042316	0.548690437	0.727	0.714
Mplkip	0.018382772	0.548610557	0.364	0
Rapgef2	0.395770414	0.548162924	0.909	0.857
Fgfr2	0.174570604	0.547778052	0.727	0.5
Smim10l1	0.973638879	0.547366156	0.273	0.357
Dscam	0.674191162	0.546747643	0.636	0.643
Kank3	0.116370426	0.546733814	0.182	0
Bag6	0.26876164	0.546051148	0.364	0.214
Relt	0.066999391	0.544996282	0.455	0.143
Chmp3	0.46056813	0.544798337	0.455	0.5
Cyfip1	0.489061772	0.544510447	0.636	0.786
Gas2l1	0.1054055	0.543497703	0.455	0.214
Zfp787	0.327517913	0.543382852	0.273	0.143
Pgls	0.118422108	0.542055561	1	0.786
C2cd5	0.24967374	0.54199257	0.545	0.429
Ddx3x	0.283874991	0.541876132	0.909	0.714
Gng4	0.327517913	0.541826879	0.273	0.143
Mcub	0.116370426	0.54135067	0.182	0
Kcnq1ot1	0.687826734	0.541132673	0.182	0.286
Zdhhc6	0.566405645	0.541105326	0.364	0.357
Lrrc63	0.157159417	0.540719664	0.273	0.071
Brd3	0.327517913	0.539519697	0.273	0.143
Scpep1os	0.157159417	0.537597174	0.273	0.071
Tram2	0.798186518	0.5367931	0.182	0.286
Dlgap4	0.203085764	0.536750489	0.636	0.571
Dnajc7	0.128018081	0.535929185	0.727	0.714
Cdk12	0.117286569	0.535925724	0.818	0.786
Mylip	0.608431833	0.535889949	0.455	0.429
Pdlim4	0.274785078	0.535713006	0.545	0.429
Apba1	0.157159417	0.535481804	0.273	0.071
Rnf43	0.382902725	0.535240272	0.182	0.071
Tmem183a	0.973638879	0.534514198	0.273	0.357
Ei24	0.699626622	0.533978753	0.182	0.143
Gm12216	0.626709675	0.533968418	0.545	0.571
Nfe2l3	0.808487363	0.533508811	0.091	0.143
Vcp	0.188036011	0.53322184	0.909	0.786
Coro2a	0.650869659	0.53266481	0.545	0.643
Tsc22d1	0.327517913	0.532030243	0.273	0.143
Zdhhc18	0.526826721	0.53196915	0.455	0.429
Mxd1	0.17950434	0.531663239	1	0.786
Gm31615	0.018382772	0.530845759	0.364	0
Trak2	0.755770457	0.530111639	0.273	0.286
Ccdc33	0.116370426	0.529779014	0.182	0
A930007I19Rik	0.170787805	0.529745742	0.455	0.286
Gm17103	0.183864076	0.529636087	0.273	0.071
Rnf114	0.133851229	0.529342441	0.636	0.571
Sh3bp5	0.338083483	0.528952229	0.455	0.357
Suco	0.234086017	0.528426012	0.818	0.643
Poldip3	0.706031268	0.52831743	0.455	0.571
Tubgcp3	0.327517913	0.528233423	0.273	0.143
Mgat4b	0.1054055	0.528025093	0.455	0.214
Zc3h3	0.327517913	0.527975058	0.273	0.143
Gm47662	0.289802396	0.527584601	0.545	0.571
Sun2	0.160953948	0.526691319	0.636	0.5
Siah1a	0.530101693	0.526638493	0.364	0.286
Ankib1	0.137431669	0.526638253	0.727	0.571
Rasgrp1	0.828743542	0.526325032	0.364	0.429
Tnf	0.333204708	0.525772108	0.364	0.214
Snapc3	0.11053114	0.525388884	0.636	0.429
Parp9	0.151748492	0.52334037	0.455	0.286
Lima1	0.848433383	0.523322794	0.364	0.357
Commd4	0.191562444	0.522435801	0.455	0.286
Trpc4ap	0.137431669	0.52192379	0.727	0.571
Tfeb	0.699626622	0.521420393	0.182	0.143
Pogk	0.048847772	0.521239463	0.455	0.143
Tdrd3	0.808487363	0.520588553	0.091	0.143
Gyg	0.836310337	0.519772742	0.455	0.5
Hsh2d	0.046867157	0.519366426	0.273	0
Pcmtd1	0.734296532	0.519137495	0.545	0.643
Sdha	0.222988904	0.518929795	0.545	0.5
Gnb2	0.228143497	0.518410279	0.636	0.643
Purb	0.08342767	0.518183663	0.818	0.786
Tmsb4x	0.132199564	0.517752717	1	1
Trim30a	0.439790225	0.517732027	0.455	0.357
Eloc	0.092748853	0.517079536	0.818	0.714
Aamdc	0.382902725	0.516955073	0.182	0.071
Bri3	0.377844925	0.516522961	0.727	0.786
Fggy	0.382902725	0.51616314	0.182	0.071
Scarb2	0.79399025	0.515906572	0.455	0.571
Tmcc1	0.337113959	0.5157808	0.818	0.857
Marveld1	0.755770457	0.515634794	0.273	0.286
Ccdc112	0.699626622	0.515136769	0.182	0.143
Gps2	0.14791581	0.514360589	0.727	0.643
G3bp1	0.104970087	0.514213524	0.909	0.714
Fgd6	0.116370426	0.514138562	0.182	0
Nap1l4	0.092483822	0.514040232	0.636	0.357
Rnf111	0.140277564	0.513597893	0.818	0.571
Gfm2	0.808842346	0.513329686	0.273	0.286
Mta2	0.408736332	0.512918174	0.364	0.286
Atp11c	0.242534072	0.512454764	0.727	0.643
Atxn7l1	0.162392588	0.511672844	1	0.786
Ap3s2	0.046867157	0.511063602	0.273	0
Dek	0.0740844	0.510964601	0.818	0.786
Dyrk1b	0.116370426	0.510105736	0.182	0
Rap1b	0.124584188	0.509052613	0.909	0.786
Catsperg1	0.372280912	0.508988631	0.364	0.286
Mbtd1	0.321144698	0.508706988	0.727	0.786
Dock10	0.681375635	0.508282643	1	1
Gm20696	0.808487363	0.508131847	0.091	0.143
Paf1	0.330034992	0.50785616	0.545	0.429
Fuca2	0.382902725	0.507534897	0.182	0.071
Il10rb	0.134226571	0.506961502	0.364	0.143
Gm17276	0.382902725	0.506709829	0.182	0.071
Vps41	0.488228214	0.506649021	0.455	0.429
Grk5	0.257813317	0.505440442	0.636	0.429
Lonp1	0.327517913	0.505213696	0.273	0.143
Zfp992	0.382902725	0.50508735	0.182	0.071
Clp1	0.808487363	0.504847302	0.091	0.143
Ube2f	0.63805122	0.504674961	0.636	0.786
Fbxo33	0.77729452	0.503905944	0.545	0.643
Supv3l1	0.327517913	0.503550156	0.273	0.143
Ascc1	0.367697023	0.502979643	0.273	0.143
Hells	0.327517913	0.502231096	0.091	0.286
Apol8	0.060118819	0.502060227	0.364	0.071
Ostf1	0.16263524	0.501966759	1	0.857
Sec61a1	0.296240055	0.501502689	0.545	0.5
Ptprs	0.058471985	0.501206108	0.727	0.643
Crtc2	0.798186518	0.500301195	0.182	0.286
Hook1	0.808487363	0.500174265	0.091	0.143
Aldh2	0.116370426	0.499741955	0.182	0
Nfkbiz	0.528184091	0.498817193	0.818	0.857
Nt5c2	0.77729452	0.49865853	0.545	0.643
AI413582	0.228032404	0.497559835	0.545	0.357
Arhgef2	0.043377017	0.497450378	0.818	0.643
6530409C15Rik	0.060118819	0.496896297	0.364	0.071
2310011J03Rik	0.080482718	0.496682484	0.545	0.357
Ifitm2	0.404083051	0.496643866	0.455	0.357
Rfxank	0.116370426	0.49591552	0.182	0
Sart3	0.497214702	0.495193629	0.455	0.5
Srsf2	0.305898219	0.495020867	0.727	0.714
Pfkl	0.702286771	0.494519995	0.364	0.357
Pdxk	0.862808777	0.49442775	0.273	0.286
Gbp5	0.098211929	0.494315829	0.727	0.571
Flnb	0.752985191	0.493239659	0.545	0.571
Coro1a	0.105643426	0.493174666	1	0.714
Bahcc1	0.116370426	0.492712327	0.182	0
Nsmce3	0.523262699	0.492566282	0.545	0.5
Mtdh	0.656167985	0.492558397	0.545	0.786
Osbpl11	0.338083483	0.492517422	0.455	0.357
Mlf2	0.515339009	0.492493254	0.636	0.571
Vwa5a	0.577860534	0.492394515	0.727	0.643
Abcf1	0.615822331	0.492158607	0.455	0.5
Meaf6	0.165667762	0.492039573	0.545	0.357
Mtmr9	0.060118819	0.491982632	0.364	0.071
2310001H17Rik	0.051218814	0.491864142	0.545	0.143
Gm26510	0.367697023	0.491848967	0.273	0.143
2210016F16Rik	0.26876164	0.491639651	0.364	0.214
Cep135	0.076744008	0.491396681	0.636	0.429
Arhgef9	0.534617348	0.491187068	0.273	0.214
9330160F10Rik	0.046867157	0.491056328	0.273	0
Slc22a23	0.456827337	0.491020299	0.818	0.714
Nabp1	0.184843974	0.490616831	0.545	0.357
Rdm1	0.382902725	0.490544907	0.182	0.071
Rnf167	0.051556354	0.490302818	0.545	0.286
A930015D03Rik	0.535359313	0.490043917	0.364	0.571
Fam89a	0.382902725	0.489942008	0.182	0.071
Etfa	0.415831793	0.489911524	0.455	0.429
Acsl4	0.226211699	0.488414498	0.545	0.429
Mcmdc2	0.116370426	0.488398935	0.182	0
Crppa	0.116370426	0.488398935	0.182	0
C1qtnf6	0.157159417	0.488101112	0.273	0.071
Rb1	0.75785753	0.4880931	0.545	0.714
Bfar	0.973638879	0.487695001	0.273	0.357
Dhx15	0.626709675	0.487076129	0.545	0.571
Mfn2	0.367697023	0.486017413	0.273	0.143
Ppfibp1	0.447236713	0.486003453	0.364	0.286
Crk	0.526826721	0.485758712	0.455	0.429
Ccdc162	0.116370426	0.485459686	0.182	0
Xpo7	0.861795988	0.485082932	0.364	0.643
Iqgap1	0.396043222	0.484189156	1	0.857
Sub1	0.030585574	0.484075941	1	0.929
Gm10785	0.116370426	0.484031246	0.182	0
Phka1	0.157159417	0.483925448	0.273	0.071
Mrpl39	0.021377328	0.483740251	0.455	0.071
Tuba1a	0.889955615	0.48367884	0.636	0.786
Trim41	0.327517913	0.483635109	0.273	0.143
Chpt1	0.530101693	0.483319371	0.364	0.286
Brd8	0.615822331	0.482554265	0.455	0.5
Mapkap1	0.412070866	0.481632133	0.636	0.571
Sipa1	1	0.48133843	0.182	0.214
Baz1b	0.561715918	0.481118482	0.545	0.5
Bcl2l1	0.46056813	0.481018605	0.545	0.429
Tex14	0.204366866	0.480942857	0.636	0.357
Ap1b1	0.382902725	0.480039507	0.182	0.071
Slc30a9	0.327517913	0.479745532	0.273	0.143
Stap2	0.165667762	0.4795398	0.545	0.357
Vapb	0.134226571	0.479402829	0.364	0.143
Bmp2k	0.146852387	0.479007016	1	1
Etv6	0.132199564	0.479004094	1	1
Scube3	0.213789576	0.478386502	0.273	0.071
Amn1	0.157159417	0.478267374	0.273	0.071
Myo5a	0.326622301	0.478254638	0.636	0.643
Mvb12a	0.526826721	0.478114705	0.455	0.429
Brpf1	0.154277124	0.478106812	0.364	0.143
Akr1a1	0.489061772	0.478065211	0.636	0.786
Pdzd8	0.749603617	0.476861357	0.455	0.571
Bbx	0.256561799	0.475904698	0.727	0.714
Ccnl1	0.565112746	0.475726929	0.909	0.857
Ints3	0.327517913	0.474891272	0.273	0.143
Zfp180	0.327517913	0.474338572	0.273	0.143
Med11	0.299829573	0.474279833	0.364	0.214
Acadl	0.214138794	0.474153348	0.455	0.286
4933406I18Rik	0.808487363	0.474122397	0.091	0.143
Stk4	0.188036011	0.474119907	0.909	0.786
Ufd1	0.655639654	0.473999408	0.364	0.357
Nmrk1	0.750083325	0.473605909	0.364	0.357
Spint2	0.106047192	0.473345236	0.909	0.857
Tle5	0.164140137	0.472806002	0.727	0.643
Nans	0.530101693	0.472792107	0.364	0.286
Rras	0.382902725	0.47232036	0.182	0.071
Slc25a11	0.323887351	0.471377781	0.545	0.5
Rabepk	0.116370426	0.470740226	0.182	0
Clec2g	0.116370426	0.470740226	0.182	0
2610528A11Rik	0.116370426	0.470740226	0.182	0
Ppp1r9b	0.064678897	0.470009719	0.545	0.214
Gm49662	0.367697023	0.46975721	0.273	0.143
Ppdpf	0.299738757	0.469730984	0.636	0.643
Clcn5	0.406855958	0.469190351	0.182	0.357
Atp6v0c	0.144124179	0.469093728	0.818	0.714
Ap2s1	0.222988904	0.468754488	0.545	0.5
Gm16685	0.515339009	0.468468361	0.636	0.571
Pik3r5	0.759542297	0.467320927	0.636	0.714
Arl8a	0.780922469	0.467088177	0.364	0.429
Myl6	0.602311393	0.467085093	0.818	0.857
Ttc7	0.197943754	0.467002405	0.636	0.5
Psmc5	0.264518712	0.466836213	0.545	0.571
Tet3	0.264913321	0.466034053	0.455	0.286
Atp6v1b2	0.406720634	0.464712827	0.545	0.571
Stam	0.183864076	0.464181494	0.273	0.071
Dpf2	0.350191362	0.463753349	0.455	0.429
Ints14	0.67880941	0.462945497	0.273	0.429
Tars2	0.699626622	0.46282409	0.182	0.143
Laptm5	0.351935219	0.462643866	0.909	0.929
Lsmem1	0.755770457	0.462507407	0.273	0.286
Micall1	0.583748616	0.462235979	0.273	0.214
Gabarap	0.21715236	0.462022138	0.818	0.857
Zfp131	0.52408642	0.461706454	0.364	0.357
Smc6	0.547972136	0.461407007	0.364	0.714
Pla2g4f	0.046867157	0.461361062	0.273	0
Aimp1	0.796803312	0.460728218	0.455	0.643
Cul2	0.370169932	0.460054206	0.455	0.357
Wsb2	0.060118819	0.459905376	0.364	0.071
Atp6v1h	0.345109962	0.459139809	0.636	0.5
Cecr2	0.116370426	0.458235654	0.182	0
Cnot3	0.151748492	0.457789482	0.455	0.286
Dbi	0.547972136	0.457313808	0.545	0.571
Zfr	0.76082864	0.457191921	0.545	0.857
Il10ra	0.474460754	0.457067722	0.545	0.571
Derl1	0.4398425	0.456861245	0.545	0.571
Prdm2	0.888553885	0.456860103	0.545	0.714
Cir1	0.597022666	0.456742035	0.636	0.714
Ralgapb	0.976452686	0.456572042	0.364	0.571
Nsmce2	0.671369115	0.456271547	0.636	0.571
Slc25a51	1	0.455501424	0.182	0.214
Usp12	1	0.455174173	0.455	0.643
Psmb10	0.336179357	0.454996563	0.727	0.857
Cebpg	0.137010844	0.454919877	0.455	0.214
Nit1	0.327517913	0.454909063	0.273	0.143
Rabgef1	0.486207407	0.454783094	0.545	0.5
Mcph1	0.798186518	0.454548524	0.182	0.286
H2-T22	0.322192354	0.454533296	0.636	0.571
Lrrc59	0.657948743	0.454336836	0.455	0.5
Shb	0.404083051	0.453404992	0.455	0.357
Hax1	0.134226571	0.452390208	0.364	0.143
Creb1	0.719043846	0.45213779	0.636	0.786
Irf8	0.949204408	0.452044209	0.364	0.357
Cyth1	0.285363799	0.451642225	0.818	0.929
Cep57l1	0.699626622	0.451586652	0.182	0.143
Ccdc88a	0.089062352	0.451403069	0.909	0.786
Ccdc9	0.327517913	0.451097159	0.273	0.143
Lrrc61	0.382902725	0.450708334	0.182	0.071
Ccr7	0.311165032	0.450659419	0.909	1
Cotl1	0.258517892	0.449938799	0.818	0.714
Zfp654	0.486207407	0.449443737	0.545	0.5
Trp53inp2	0.365407778	0.449267731	0.545	0.643
Szrd1	0.137010844	0.449249185	0.455	0.214
Palld	0.451208529	0.448753238	0.455	0.429
Zbtb46	0.47366868	0.44872831	0.727	0.786
Cd200	0.412070866	0.448697219	0.636	0.571
4930589L23Rik	0.116370426	0.448470673	0.182	0
Atg5	0.238573774	0.447849497	0.455	0.286
Fbxo24	0.046867157	0.447076385	0.273	0
Mapk3	0.372280912	0.446926569	0.364	0.286
Eif2s2	0.159876584	0.446239752	0.818	0.714
Pdlim5	0.162392588	0.446041648	1	0.786
Pik3r1	0.978162676	0.445310518	1	1
Tyk2	0.100899253	0.44516435	0.727	0.5
Sh3gl1	0.534617348	0.444831335	0.273	0.214
Ndufa11	0.396137611	0.444811894	0.545	0.643
Unkl	0.382902725	0.444563982	0.182	0.071
Selenow	0.213042316	0.444556217	0.818	0.643
Dynlrb1	0.375134031	0.443006883	0.636	0.5
Gm37422	0.116370426	0.442417802	0.182	0
Rnf24	0.755770457	0.44234812	0.273	0.286
Coq6	0.046867157	0.44218381	0.273	0
Prpf40a	0.395223719	0.442103978	0.818	0.857
Mdc1	0.046867157	0.441782146	0.273	0
Nostrin	0.161095961	0.441376806	0.818	0.786
Ccl5	0.978162676	0.441074948	0.909	1
Ppp1r18	0.081600959	0.440887013	0.636	0.357
Glrx2	0.382902725	0.440737547	0.182	0.071
Zfand6	0.29733797	0.440683183	0.909	0.786
Gbp2	0.129441285	0.440647364	0.636	0.5
Selenok	0.510405975	0.440645798	0.909	0.786
Rpn2	0.425843892	0.439911404	0.455	0.286
Phc3	0.530101693	0.439891495	0.364	0.286
Fuca1	0.610298656	0.439682949	0.364	0.357
Gng12	0.370169932	0.439676553	0.455	0.357
Tmem134	0.63805122	0.439556069	0.636	0.786
Fgl2	0.367697023	0.439323717	0.273	0.143
Pfn1	0.238827871	0.438969203	0.909	0.857
Hexa	0.214138794	0.438962142	0.455	0.286
Ptpn11	0.52408642	0.437080806	0.364	0.357
Nsmaf	0.183864076	0.437075949	0.273	0.071
Zfat	0.327517913	0.436965942	0.273	0.143
Cpeb4	0.196536681	0.436501605	1	0.643
Taf12	1	0.436290592	0.182	0.214
Lrrc4	0.319984218	0.436086484	0.455	0.429
Qars	0.176525843	0.435933365	0.364	0.143
Rdx	0.931602511	0.435857876	0.545	0.571
Tent5c	0.657948743	0.435640667	0.455	0.5
Fra10ac1	0.327517913	0.435466226	0.273	0.143
Puf60	0.83905442	0.435163946	0.455	0.571
Fam169b	1	0.435048155	0.364	0.429
Ric1	0.285363799	0.43502738	0.909	0.857
Poglut1	0.599048431	0.434945302	0.727	0.714
Ift140	0.904052004	0.434837099	0.364	0.5
Crispld2	0.052870783	0.434812562	0.455	0.071
Rab8a	0.264518712	0.434530223	0.636	0.5
Polb	0.522179487	0.434134973	0.636	0.714
Gm17090	0.382902725	0.434060744	0.182	0.071
Adam10	0.516377223	0.433630999	0.455	0.357
Sap30	0.116370426	0.433608023	0.182	0
Gpalpp1	0.046867157	0.433203965	0.273	0
Dcakd	0.699626622	0.432588132	0.182	0.143
Acly	0.299829573	0.432065775	0.364	0.214
Pank3	0.583748616	0.431710665	0.273	0.214
Nelfb	0.755770457	0.431590494	0.273	0.286
Paqr3	0.699626622	0.431539101	0.182	0.143
Ncf1	0.132946398	0.431207987	0.727	0.643
Pdss1	0.534617348	0.431184591	0.273	0.214
Slc18a1	0.116370426	0.431159598	0.182	0
Trim35	0.45061923	0.430935719	0.545	0.5
Nup210l	0.798186518	0.430866371	0.182	0.286
Ciapin1	0.599352207	0.429693596	0.273	0.5
Zswim8	0.059427691	0.429475802	0.545	0.286
Adck1	0.116370426	0.428644707	0.182	0
Gga1	0.327517913	0.427706517	0.273	0.143
Ints4	0.327517913	0.427179524	0.273	0.143
Prpf4b	0.884652708	0.427007657	0.455	0.571
Pus10	0.323887351	0.42663033	0.545	0.5
Slc25a39	0.327517913	0.426325265	0.273	0.143
Cdc42ep3	0.440327801	0.426198991	0.727	0.786
Rcn2	0.375134031	0.425921515	0.545	0.571
Fundc1	0.699626622	0.425598436	0.182	0.143
Mapre1	0.20490727	0.425592474	0.727	0.786
Limk2	0.534617348	0.425197319	0.273	0.214
Glyr1	0.390983967	0.424955446	0.818	0.643
B4galnt1	0.305898219	0.424813241	0.727	0.714
Sgsm3	0.534617348	0.42454433	0.273	0.214
Immp2l	0.836274239	0.424279097	0.364	0.571
Nfkb2	0.236010232	0.424105671	0.818	0.714
Surf4	0.353163055	0.424012095	0.545	0.5
Bhlhe40	0.459007948	0.423692938	0.818	0.857
Kat7	0.353163055	0.423672992	0.545	0.5
Dnah2	0.382902725	0.423466031	0.182	0.071
Vti1b	0.406720634	0.42304987	0.545	0.571
Ptpn12	0.699626622	0.422957506	0.182	0.143
Klc1	1	0.422937231	0.273	0.357
Chmp2a	0.213042316	0.42269142	0.818	0.643
Net1	0.44921452	0.421494861	0.727	0.571
Alg10b	0.046867157	0.420783109	0.273	0
Mier3	0.580291191	0.419895976	0.182	0.357
Map3k3	0.469393461	0.419701662	0.727	0.643
Tgfb2	0.382902725	0.419683012	0.182	0.071
Dync1i2	0.780922469	0.419416004	0.364	0.429
Pfdn2	0.740269279	0.418937134	0.455	0.429
4933406J09Rik	0.580291191	0.418823773	0.182	0.357
Akt1	0.299829573	0.418115322	0.364	0.214
Zmynd8	0.296240055	0.418111972	0.545	0.5
Zswim4	0.323887351	0.417768377	0.545	0.5
Clic4	0.198266903	0.417180229	1	1
Fmnl1	0.184843974	0.417178381	0.545	0.357
Npas2	0.116370426	0.4171772	0.182	0
Cmya5	0.116370426	0.4171772	0.182	0
Slc10a1	0.116370426	0.4171772	0.182	0
Psap	0.395223719	0.417166221	0.818	0.857
Hmgcr	1	0.416645102	0.455	0.5
Slc25a19	0.798186518	0.416376818	0.182	0.286
Sh3bgrl3	0.051917469	0.416188345	1	0.857
Nr2f6	0.046867157	0.415391315	0.273	0
Ttf1	0.134226571	0.41523275	0.364	0.143
Atp6v1d	0.191562444	0.415042157	0.455	0.286
Lancl2	0.699626622	0.414887483	0.182	0.143
Gins2	0.634885514	0.414773846	0.273	0.214
Rab21	0.154550436	0.414655334	0.909	0.929
Rab26os	0.116370426	0.414640324	0.182	0
Gm15337	0.116370426	0.414640324	0.182	0
Limd1	0.44921452	0.414540769	0.636	0.643
Cep85l	0.53376943	0.414478303	0.545	0.643
Glod4	0.655639654	0.413425578	0.364	0.357
Atxn7l3	0.699626622	0.413136205	0.182	0.143
Rhoa	0.198180605	0.413024451	1	0.857
Cdk2	0.116370426	0.412997042	0.182	0
Slc23a2	0.389772707	0.412636992	0.455	0.286
Ccdc47	0.382902725	0.412605053	0.182	0.071
Ctss	0.207895029	0.412411274	0.909	0.929
Pus1	0.239979197	0.412400552	0.364	0.214
Gm19522	0.382902725	0.412143763	0.182	0.071
Tmem14c	0.178737898	0.411601113	0.636	0.5
Zfp598	0.699626622	0.411413172	0.182	0.143
Zdhhc21	0.279445196	0.411389799	0.455	0.357
Zfp821	0.699626622	0.410720868	0.182	0.143
Gm43569	0.046867157	0.410527585	0.273	0
Insl6	0.701190386	0.410150102	0.455	0.5
9530068E07Rik	0.293190928	0.409531319	0.455	0.286
Irf3	1	0.408275192	0.182	0.214
Ankrd12	0.377844925	0.407943304	0.727	0.786
Brf2	0.046867157	0.40790628	0.273	0
Ywhae	0.721753825	0.407744573	1	0.786
Gpx4	0.178161169	0.407603672	0.909	0.714
Sh3bp1	0.419699229	0.407565636	0.636	0.714
Mpv17l	0.116370426	0.407442071	0.182	0
Svil	0.545042103	0.407386264	0.273	0.429
Kif1c	0.699626622	0.406996955	0.182	0.143
Insyn2b	0.338083483	0.406901912	0.455	0.357
Tnrc6c	0.138616491	0.40677345	0.909	0.786
Ankrd52	0.157159417	0.406436271	0.273	0.071
Il6st	0.930636378	0.405204435	0.455	0.571
Acaca	0.239979197	0.405197523	0.364	0.214
Mospd1	0.382902725	0.404694707	0.182	0.071
Polr2g	0.355025032	0.404596475	0.636	0.643
Castor2	0.416344831	0.404514142	0.636	0.643
Zfp513	0.116370426	0.404310701	0.182	0
Smim14	0.954888293	0.404233975	0.545	0.643
Ipo8	0.239979197	0.404150891	0.364	0.214
Map3k11	0.699626622	0.404112322	0.182	0.143
Uba3	0.104307888	0.404104457	0.455	0.143
Tnfsf9	0.875512735	0.404062601	0.182	0.214
Mob1b	0.214138794	0.404043957	0.455	0.286
Khnyn	0.477243074	0.404029131	0.455	0.357
Phf11a	0.410812002	0.403943101	0.273	0.143
Iqck	0.046867157	0.403827995	0.273	0
Hspa1b	0.116370426	0.403790237	0.182	0
Ehmt1	0.844463011	0.403758655	0.545	0.714
Gm13546	0.367697023	0.403538427	0.273	0.143
Fam76b	0.530101693	0.402978313	0.364	0.286
Usp53	0.447236713	0.402961445	0.364	0.286
Phf12	0.571602517	0.40277181	0.545	0.643
Stk16	0.699626622	0.402600968	0.182	0.143
Pds5a	0.63805122	0.402417995	0.636	0.786
Akt3	0.337951901	0.402365191	1	0.857
Dnase2a	0.410812002	0.40203863	0.273	0.143
Pcnp	0.800854225	0.401675834	0.545	0.714
Mad1l1	0.299829573	0.40123864	0.364	0.214
Saysd1	0.046867157	0.401198406	0.273	0
Abhd12	0.510524763	0.400941758	0.636	0.5
Vamp8	0.426955487	0.400734064	0.909	0.857
H2-K1	0.051962584	0.400522854	1	1
Vdac3	0.657948743	0.400459307	0.455	0.5
Snx6	0.323887351	0.400056395	0.545	0.5
Rab11fip3	0.382902725	0.399971772	0.182	0.071
Ncoa4	0.180953856	0.399720934	0.545	0.214
Zfp638	0.97685284	0.399683353	0.455	0.571
Cnppd1	0.796803312	0.399540759	0.455	0.643
Ptpn21	0.382902725	0.398562495	0.182	0.071
Npepps	0.727707406	0.397987803	0.545	0.5
Arhgdia	0.124584188	0.397969241	0.909	0.786
Ahcyl1	0.921031611	0.397857553	0.273	0.357
Septin9	0.415831793	0.39772941	0.455	0.429
Pdcd1lg2	0.338083483	0.397729131	0.455	0.357
Izumo4	0.488228214	0.39757928	0.455	0.429
Sgms1	0.195026817	0.397504376	0.273	0.571
Ppcdc	0.367697023	0.396668487	0.273	0.143
Gys1	0.699626622	0.396147447	0.182	0.143
D230025D16Rik	0.382902725	0.395387774	0.182	0.071
Calm3	0.887535594	0.395190682	0.636	0.571
Pias3	0.634885514	0.395182437	0.273	0.214
H2bc6	0.060118819	0.394785249	0.364	0.071
Glipr2	0.227543686	0.394546265	0.909	0.786
Dicer1	0.52408642	0.394496179	0.364	0.357
Magt1	0.367697023	0.393840692	0.273	0.143
Gm29282	0.157159417	0.393821498	0.273	0.071
Ube4a	0.097650278	0.393439722	0.545	0.214
Supt3	0.289802396	0.393266954	0.636	0.5
Pik3c3	0.488228214	0.392918521	0.455	0.429
Sertad2	0.181670219	0.392553557	0.727	0.643
Mknk1	0.116370426	0.392403648	0.182	0
Slc25a30	0.327517913	0.392269217	0.273	0.143
Gemin7	0.240798369	0.391771977	0.636	0.5
Ranbp3	0.808842346	0.391753667	0.273	0.286
Ccnb2	0.046867157	0.391436556	0.273	0
Fastk	0.116370426	0.391421496	0.182	0
Cenpb	0.534617348	0.39136964	0.273	0.214
Gm6034	0.134226571	0.391014868	0.364	0.143
Rfk	0.699626622	0.390660776	0.182	0.143
Cc2d2a	0.764111748	0.390006881	0.182	0.143
Tmtc2	0.978145863	0.389676642	0.818	0.929
Fam32a	0.345109962	0.389515856	0.636	0.5
Ptbp2	0.323491414	0.38914492	0.909	0.786
Fbxo11	0.459872983	0.38838176	1	1
Mrfap1	0.425483208	0.387865664	0.545	0.429
Mrpl24	0.574925115	0.387778439	0.455	0.5
Laptm4a	0.295315483	0.387615137	0.636	0.571
Rad52	0.410812002	0.38743654	0.273	0.143
Lamtor3	0.201082364	0.386021326	0.364	0.143
Tm2d2	0.655639654	0.386012843	0.364	0.357
Hat1	0.680211141	0.385916187	0.727	0.857
Snn	0.808842346	0.385774802	0.273	0.286
Sec23b	0.657948743	0.38511538	0.455	0.5
Bmper	0.917423384	0.3850277	0.273	0.286
Larp1	0.752985191	0.384393238	0.455	0.643
Invs	0.247078915	0.384266936	0.273	0.071
Brip1os	0.856511673	0.384177345	0.364	0.5
Sbf1	0.146393389	0.383592893	0.545	0.286
Gm20422	0.116370426	0.383296965	0.182	0
Dennd3	0.882672399	0.38316228	0.455	0.5
S100a1	0.060118819	0.382497038	0.364	0.071
Mtf2	0.165358249	0.382452424	0.636	0.357
Maml1	0.165358249	0.38220445	0.636	0.357
Tspyl2	0.327517913	0.382107152	0.273	0.143
Psme1	0.285363799	0.380815538	1	0.786
Zfp62	0.353163055	0.380670609	0.545	0.5
Pcif1	0.749603617	0.380391215	0.455	0.571
Csde1	0.310232757	0.380295101	0.818	0.857
Sqstm1	0.583345379	0.38010489	0.727	0.929
Zfp639	0.699626622	0.380064673	0.182	0.143
Cstf3	0.680211141	0.380002823	0.727	0.857
Mbd1	0.353163055	0.379930283	0.545	0.5
Alkbh5	0.451208529	0.379866039	0.455	0.429
Snhg15	0.361148697	0.378966918	0.818	0.643
Cbx1	0.780922469	0.378794862	0.364	0.429
Ccdc12	0.236010232	0.378010354	0.818	0.714
Msmo1	0.382902725	0.3779695	0.182	0.071
Inpp5b	0.581441787	0.377894648	0.455	0.571
Thumpd2	0.116370426	0.377762966	0.182	0
Prkx	0.307841017	0.377703051	0.455	0.357
Zc3h7b	0.157159417	0.377210211	0.273	0.071
Orc6	0.755770457	0.376624044	0.273	0.286
Cnot1	0.619856207	0.376521893	0.727	0.786
Adssl1	0.046867157	0.376023251	0.273	0
Gm37223	0.046867157	0.376023251	0.273	0
Nipa2	0.82098584	0.375880356	0.545	0.643
Atp5j2	0.528899166	0.375729764	1	0.857
Atg13	0.410812002	0.375341219	0.273	0.143
D1Ertd622e	0.155338429	0.375306091	0.455	0.214
Psmd11	0.489061772	0.375145329	0.727	0.714
Bmpr2	0.695228967	0.374803555	0.455	0.429
Hlcs	0.410812002	0.374481507	0.273	0.143
H2-Q7	0.094974943	0.374164154	1	0.929
Creg1	0.615822331	0.373995457	0.455	0.5
Hps5	0.327517913	0.372661019	0.273	0.143
Pon2	0.634885514	0.372462449	0.273	0.214
Ccdc58	0.116370426	0.371977258	0.182	0
Ambra1	0.762897843	0.371612609	0.818	0.857
Dlgap5	0.116370426	0.371555562	0.182	0
Prxl2c	0.117207985	0.37138001	0.364	0.071
Shmt1	0.157159417	0.371226798	0.273	0.071
Il15ra	0.742077957	0.37118237	0.909	0.786
Snx12	0.367697023	0.370998568	0.273	0.143
Car2	0.327517913	0.370973802	0.273	0.143
Crebl2	0.634885514	0.370831902	0.273	0.214
Nars	0.608431833	0.370344487	0.455	0.429
Gm42670	0.157159417	0.370188851	0.273	0.071
Wdr83os	0.239979197	0.370164327	0.364	0.214
1110059E24Rik	0.520197564	0.37011101	0.091	0.214
Zpr1	0.534617348	0.369980331	0.273	0.214
Zfp335os	0.917423384	0.369827022	0.273	0.286
Hnrnpf	0.118422108	0.369717425	1	0.786
Gbp8	0.519174927	0.369561516	0.636	0.643
Gm16364.1	0.699626622	0.369066545	0.182	0.143
Vps53	0.856511673	0.368991961	0.364	0.5
Lypla1	0.410812002	0.368537242	0.273	0.143
Slc22a15	0.155338429	0.368504488	0.455	0.214
Tcn2	0.699626622	0.367921669	0.182	0.143
Coro1c	0.117730061	0.367867746	0.636	0.357
Abhd17a	0.634885514	0.367840007	0.273	0.214
Strada	0.091933851	0.367766966	0.455	0.214
Pdzd11	0.327517913	0.367692799	0.273	0.143
Zfp219	0.046867157	0.36752616	0.273	0
Zbtb10	0.26569767	0.367218613	0.727	0.643
Trip4	0.798186518	0.366772076	0.182	0.286
Fam91a1	0.334868353	0.366311948	0.545	0.357
Mrpl38	0.877208021	0.366168678	0.364	0.429
Exosc7	0.699626622	0.365983531	0.182	0.143
Dnajc15	0.844463011	0.365882376	0.545	0.714
Rab30	0.620126075	0.365377469	0.364	0.286
Slc9a3r1	0.882672399	0.365029169	0.364	0.571
Tmem150c	0.425525539	0.364712298	0.818	0.786
Il33	0.382902725	0.364681846	0.182	0.071
Itgb1	0.443333712	0.364632725	0.909	0.929
Mapre2	0.977175955	0.364593567	0.455	0.643
Sos1	0.921031611	0.364005774	0.273	0.357
Hcfc1r1	0.228136098	0.363869376	0.455	0.357
Scly	0.372280912	0.363761599	0.364	0.286
Ift57	0.556153765	0.363435927	0.636	0.643
Gaa	0.808842346	0.363288599	0.273	0.286
Mrpl9	0.415831793	0.363123793	0.455	0.429
Rasa4	0.360186136	0.36310221	0.545	0.429
Gm26801	0.116370426	0.363061286	0.182	0
5730409E04Rik	0.116370426	0.363061286	0.182	0
Irf4	0.117207985	0.362957894	0.364	0.071
Tmem87a	0.60148569	0.362663621	0.364	0.643
Arid1a	0.344112224	0.36265097	0.727	0.643
Rngtt	0.364520474	0.36232249	0.818	0.786
Tmf1	0.566405645	0.362060176	0.364	0.357
Ift52	0.488228214	0.361115733	0.455	0.429
Tcea1	0.488228214	0.360915367	0.455	0.429
Snx11	0.534617348	0.360800546	0.273	0.214
Usp54	0.382902725	0.360359495	0.182	0.071
Myo9a	0.530101693	0.360349711	0.364	0.286
Nfe2l1	0.370169932	0.36026344	0.455	0.357
Wnt11	0.338083483	0.359892563	0.455	0.357
Pigyl	0.307841017	0.359468236	0.455	0.357
Gm47096	0.634885514	0.359283782	0.273	0.214
Rfx5	0.116370426	0.359044105	0.182	0
Ccnb1ip1	0.116370426	0.359044105	0.182	0
Sp100	0.574925115	0.359010737	0.455	0.5
Eefsec	0.239979197	0.359004929	0.364	0.214
Tax1bp1	0.188036011	0.358736729	0.909	0.786
AW112010	0.891056385	0.358144709	0.909	0.857
Arid3a	0.382902725	0.357819068	0.182	0.071
Ikzf1	0.889955615	0.357531475	0.636	0.786
Tet2	1	0.356956832	0.455	0.571
Setd2	0.225291659	0.356856181	0.909	0.643
Gm10563	0.367697023	0.356183095	0.273	0.143
Arpc2	0.249378631	0.355858452	0.909	0.786
Vcl	0.323426281	0.355794145	0.455	0.286
Cxcl10	0.699626622	0.355767443	0.182	0.143
Ccny	0.207233683	0.355644144	0.455	0.786
Pon3	0.116370426	0.355074337	0.182	0
Lta4h	0.116370426	0.355074337	0.182	0
Foxk1	0.26876164	0.355064677	0.364	0.214
Tgfb1	0.828743542	0.354937601	0.364	0.429
Plcb4	0.520197564	0.354727784	0.091	0.214
Cox19	0.327517913	0.35423332	0.273	0.143
Nfya	0.212165286	0.354229036	0.636	0.429
Hikeshi	0.239979197	0.352845528	0.364	0.214
Pex7	0.755770457	0.352796661	0.273	0.286
Htr7	0.763139458	0.352552219	0.364	0.5
Scap	0.808487363	0.352379584	0.091	0.143
Rapgef6	0.146852387	0.352080216	1	0.929
Usf1	0.808842346	0.351990509	0.273	0.286
Myo9b	0.152897973	0.351925225	0.727	0.571
Atcay	0.116370426	0.351387096	0.182	0
Dbr1	0.583748616	0.351377041	0.273	0.214
E130309D02Rik	0.327517913	0.351211034	0.273	0.143
Anxa4	0.800854225	0.351109459	0.545	0.714
Dram1	0.116370426	0.3505707	0.182	0
Pelp1	0.382902725	0.35048307	0.182	0.071
Usp10	0.367697023	0.350480072	0.273	0.143
Vbp1	0.610298656	0.350052477	0.364	0.357
Gm15987	0.526826721	0.349886951	0.455	0.429
Rab3gap2	0.52408642	0.349723138	0.364	0.357
Gm50240	1	0.34954697	0.182	0.214
Scyl3	0.764111748	0.349267839	0.182	0.143
Abhd17c	0.157159417	0.34913882	0.273	0.071
Ikzf4	0.382902725	0.348612264	0.182	0.071
Rnf181	0.410812002	0.348260124	0.273	0.143
Ptafr	0.699626622	0.348174817	0.182	0.143
Csf2rb2	0.295315483	0.347658924	0.636	0.571
Gng5	0.581516267	0.347445897	0.727	0.786
Gm14325	0.046867157	0.347340154	0.273	0
Ttc7b	0.45061923	0.347333365	0.545	0.5
Cops3	0.408736332	0.347167814	0.182	0.429
Ddx52	0.305539509	0.346740073	0.545	0.357
Dnm2	0.844463011	0.346497457	0.545	0.714
Nckap1l	0.752985191	0.346373929	0.455	0.643
Lrpap1	0.487719622	0.346113599	0.364	0.286
Ascc3	0.667818432	0.345946077	0.364	0.714
Wdr45b	0.380582187	0.345743274	0.636	0.571
Gm16599	0.755770457	0.34571441	0.273	0.286
Tm9sf4	0.530101693	0.345502269	0.364	0.286
Cdc73	0.75785753	0.3454904	0.545	0.714
Casp8	0.929440023	0.345482333	0.364	0.571
Ino80c	0.213789576	0.345416814	0.273	0.071
Arsb	0.764111748	0.345398102	0.182	0.143
Rgs10	0.217684491	0.345104884	0.909	0.857
Runx2os1	0.183864076	0.344683127	0.273	0.071
Ppp4c	0.877208021	0.34442303	0.364	0.429
Wdr44	0.327517913	0.344390964	0.273	0.143
Pcbp4	0.764111748	0.344336898	0.182	0.143
Hdac9	0.764111748	0.344304994	0.182	0.143
Copa	0.692116037	0.344106665	0.545	0.643
Serinc5	0.213306578	0.34385503	0.727	0.5
Fbxo45	0.566405645	0.343681953	0.364	0.357
Eps15	0.626709675	0.343597722	0.545	0.571
Rps6kb2	0.046867157	0.343115589	0.273	0
Cnot4	0.661354846	0.343048048	0.909	0.929
Eri1	0.355025032	0.342979812	0.727	0.571
Arel1	0.372280912	0.342663184	0.364	0.286
Ror1	0.687826734	0.342312393	0.182	0.286
Arpc5	0.47366868	0.341976239	0.727	0.786
Klhdc2	0.583748616	0.341933376	0.273	0.214
Phf20	0.706031268	0.341432795	0.455	0.571
Timm13	0.338321902	0.341313147	0.636	0.429
Nop56	0.530101693	0.341231574	0.364	0.286
Arid1b	0.118705688	0.341223918	1	0.929
Ube2d1	0.327517913	0.341211793	0.273	0.143
Pin4	0.733916097	0.340914027	0.364	0.429
Cbx5	0.183864076	0.34070073	0.273	0.071
Ipo9	0.808487363	0.339917262	0.091	0.143
Rnaseh2b	1	0.339833495	0.182	0.214
Ifi209	0.212165286	0.339741958	0.636	0.429
Ezh1	0.52408642	0.3396884	0.364	0.357
Nsl1	0.116370426	0.339577579	0.182	0
Ralgps1	0.327517913	0.33941701	0.273	0.143
Rbl1	0.447236713	0.339351415	0.364	0.286
Hs2st1	0.755770457	0.339256581	0.273	0.286
4732440D04Rik	0.116370426	0.339241577	0.182	0
Slc25a29	0.327517913	0.3391645	0.273	0.143
Tnfaip1	0.116370426	0.338990236	0.182	0
Fem1al	0.116370426	0.338990236	0.182	0
Cpd	0.699626622	0.338964706	0.182	0.143
Abr	0.463791549	0.338865699	0.455	0.286
Mpzl1	0.327517913	0.338855242	0.273	0.143
Ypel2	0.699626622	0.338776316	0.182	0.143
Ctnnbip1	0.327517913	0.338637653	0.273	0.143
Efna2	0.327517913	0.338574004	0.273	0.143
Nbl1	0.116370426	0.338558786	0.182	0
Ndufa10	0.823558352	0.338512723	0.273	0.429
Pkp3	1	0.338220936	0.273	0.357
Polr3c	0.486207407	0.337979454	0.545	0.5
Ncoa6	0.929440023	0.33784647	0.364	0.571
Cept1	0.764111748	0.337384726	0.182	0.143
Gm20661	0.327517913	0.33726628	0.273	0.143
Bod1l	0.388360502	0.336982093	0.818	0.571
Ilk	0.487719622	0.336916214	0.364	0.286
Pnpt1	0.764111748	0.336751212	0.182	0.143
Nkap	0.338083483	0.336136661	0.455	0.357
Pard6g	0.116370426	0.335733625	0.182	0
Gsr	0.451208529	0.33549662	0.455	0.429
Ctsl	0.382902725	0.335297776	0.182	0.071
Unc93b1	0.488228214	0.335168218	0.455	0.429
Psmd2	0.642985591	0.335039875	0.455	0.357
Eif4a1	0.571602517	0.33495853	0.545	0.643
Ifi207	0.116370426	0.334868644	0.182	0
Srsf6	0.780922469	0.334720909	0.364	0.429
Tsen34	0.798186518	0.334639402	0.182	0.286
Ankhd1	0.29733797	0.334393501	0.909	0.786
Hspa13	0.134226571	0.334390631	0.364	0.143
Tnpo3	0.392010207	0.334201355	0.545	0.429
Nup88	0.488228214	0.334026191	0.455	0.429
Ctcf	1	0.333596187	0.455	0.643
Pgm2	0.367697023	0.3333097	0.273	0.143
Ing2	0.856511673	0.33281529	0.364	0.5
Pten	0.084564286	0.332805053	1	0.857
Nudcd2	0.699626622	0.332736463	0.182	0.143
Ptgr2	0.808487363	0.33248071	0.091	0.143
Stk38l	0.367697023	0.331996418	0.273	0.143
Tagln2	0.680794979	0.331276729	0.818	0.857
9330175E14Rik	0.382902725	0.331128456	0.182	0.071
Brk1	0.563909033	0.33103133	0.727	0.857
Srsf12	0.116370426	0.330899938	0.182	0
Sh2d4a	0.116370426	0.330899938	0.182	0
Lrrc75aos1	0.116370426	0.330899938	0.182	0
Trappc6b	0.764111748	0.330769452	0.182	0.143
Mfge8	0.382902725	0.33056749	0.182	0.071
Zfp523	0.157159417	0.330423679	0.273	0.071
Cdkn2aip	0.808842346	0.330368724	0.273	0.286
Ppib	0.804113458	0.330166309	0.818	0.714
1110038F14Rik	0.307841017	0.330088209	0.455	0.357
Cox20	0.755770457	0.330036519	0.273	0.286
Il18bp	0.530101693	0.330002766	0.364	0.286
Fryl	0.640405659	0.329643771	0.818	0.786
Chkb	0.327517913	0.329579973	0.091	0.286
Mcl1	0.36600265	0.329284829	0.909	0.857
Gm5617	0.764111748	0.329241758	0.182	0.143
Zfp36l1	0.427311344	0.328974489	1	0.929
Ubxn1	0.305898219	0.328839331	0.727	0.714
Atg16l2	0.201082364	0.328569698	0.364	0.143
Elavl1	0.678082525	0.327604263	0.636	0.786
Ints6	1	0.327491106	0.455	0.643
Adrm1	0.808842346	0.327103672	0.273	0.286
Ctdnep1	0.583748616	0.326777289	0.273	0.214
Ttc9c	0.862808777	0.326610971	0.273	0.286
Rabif	0.367697023	0.326473235	0.273	0.143
Pskh1	0.116370426	0.32632008	0.182	0
Gpr52	0.116370426	0.326304325	0.182	0
Fadd	0.116370426	0.326304325	0.182	0
Txndc16	0.116370426	0.326304325	0.182	0
Hist1h4n	0.116370426	0.326304325	0.182	0
Washc4	0.929440023	0.326191178	0.455	0.5
Cdk7	0.873460294	0.325962485	0.273	0.429
Dipk1a	0.808487363	0.325795843	0.091	0.143
Zfp984	0.228032404	0.325684346	0.545	0.357
Tango2	0.77729452	0.325646622	0.545	0.643
Plpbp	0.828743542	0.325468938	0.364	0.429
Cnih4	0.977435125	0.325254681	0.455	0.714
Ttll5	0.975347775	0.325178003	0.364	0.429
Zkscan17	1	0.323849295	0.182	0.214
Tmem128	0.562771477	0.323427223	0.636	0.857
Polg2	0.069146279	0.322856262	0.091	0.5
Hivep1	0.459872983	0.322432622	1	0.929
Ghitm	0.364520474	0.322097836	0.909	0.714
Eif2ak2	0.52408642	0.322095926	0.364	0.357
Actr8	0.327517913	0.321955316	0.273	0.143
Lman1l	0.116370426	0.321861288	0.182	0
Haao	0.116370426	0.321861288	0.182	0
Nek7	0.474460754	0.321336766	0.545	0.571
Rnf7	0.338083483	0.32086976	0.455	0.357
Gm42477	0.327517913	0.32051434	0.273	0.143
Srsf9	0.566925492	0.320485917	0.455	0.429
Srp14	0.745422416	0.32044514	0.455	0.5
Tanc1	0.583748616	0.32031392	0.273	0.214
Mtg2	0.382902725	0.320059223	0.182	0.071
Mrps18c	0.372280912	0.319499173	0.364	0.286
Lrp8os2	0.937565515	0.319215795	0.182	0.214
H2aw	0.687826734	0.319160045	0.273	0.214
Slc9a7	0.701190386	0.319008188	0.364	0.571
Nuak2	0.825506294	0.318734981	0.727	0.786
Tdrd7	0.307841017	0.318348702	0.455	0.357
Sh2b1	0.798186518	0.318177325	0.182	0.286
Shoc2	0.97685284	0.317890475	0.455	0.571
Gm15492	0.382902725	0.317876239	0.182	0.071
Arhgap35	0.973638879	0.317824926	0.273	0.357
Ncoa2	0.366371638	0.31778307	1	0.929
Msra	0.408736332	0.317348912	0.182	0.429
Slc7a11	0.79399025	0.317334391	0.455	0.571
Sfmbt2	0.116370426	0.317252601	0.182	0
4930557K07Rik	0.116370426	0.317252601	0.182	0
Igsf6	0.116370426	0.317252601	0.182	0
Ubash3b	0.846407253	0.317057446	0.727	0.714
Anapc7	0.57427871	0.316914138	0.364	0.286
Akr1b3	1	0.316852138	0.364	0.5
Arl6ip4	0.488228214	0.316712566	0.455	0.429
Dhrs4	1	0.315820403	0.273	0.357
Rogdi	0.051917469	0.315647418	1	0.857
Ptpa	0.610298656	0.315578359	0.364	0.357
Josd2	0.327517913	0.315510113	0.273	0.143
Tnrc6a	0.796803312	0.315413642	0.455	0.643
Rtn4	0.396134079	0.315236629	1	0.929
Gtf2f2	0.4398425	0.315166535	0.636	0.5
Zfp609	0.372280912	0.314838144	0.182	0.429
Hmbs	0.116370426	0.314542508	0.182	0
Ube2i	0.334770386	0.31452257	0.818	0.714
Ncapd2	0.116370426	0.314103683	0.182	0
St8sia6	0.447063798	0.31376521	0.364	0.214
N4bp2	1	0.313737347	0.182	0.214
Mpnd	0.408736332	0.313250507	0.364	0.286
Mcur1	0.755770457	0.313124593	0.273	0.286
Mrpl14	0.597022666	0.313097022	0.636	0.714
Trmt13	0.755770457	0.312817364	0.273	0.286
1810037I17Rik	0.929440023	0.312377861	0.364	0.571
Plk4	0.634885514	0.312248727	0.273	0.214
Dhps	0.160953948	0.311544632	0.636	0.5
Ifi211	0.116370426	0.311458854	0.182	0
Gm29585	0.116370426	0.311458854	0.182	0
Myo1d	0.116370426	0.311458854	0.182	0
Rab22a	0.403847902	0.311397911	0.727	0.643
Amd1	0.745422416	0.311190145	0.455	0.5
Anapc10	0.213789576	0.310946287	0.273	0.071
Dap3	0.048374647	0.310579818	0.727	0.429
Ppp1r1c	0.116370426	0.310191159	0.182	0
Ppp1r12b	0.382902725	0.309820432	0.182	0.071
Atp5c1	0.727707406	0.309289896	0.545	0.5
Orai3	0.134226571	0.309228478	0.364	0.143
Lilr4b	0.382902725	0.309215862	0.182	0.071
Enoph1	0.382902725	0.309032714	0.182	0.071
E130311K13Rik	1	0.308779519	0.182	0.214
Cul4a	0.327517913	0.308646167	0.091	0.286
P2rx5	0.157159417	0.308416704	0.273	0.071
Prpf4	0.808487363	0.308356688	0.091	0.143
H3f3a	0.52897842	0.308321942	1	0.929
Gm10658	0.116370426	0.308210418	0.182	0
Wdhd1	0.382902725	0.308150308	0.182	0.071
Car13	0.382902725	0.308115139	0.182	0.071
Pikfyve	0.327517913	0.308036849	0.273	0.143
2700049A03Rik	0.333204708	0.307903868	0.364	0.214
Asf1a	1	0.307499738	0.182	0.214
Ighm	0.278808298	0.307021739	0.182	0.5
Bscl2	0.327517913	0.306991113	0.273	0.143
1810058I24Rik	0.526826721	0.306114258	0.455	0.429
Ddhd2	0.201082364	0.306039824	0.091	0.357
Axin1	0.477243074	0.30590169	0.455	0.357
Syngr2	0.198180605	0.30582945	1	0.857
Dnajc10	0.733916097	0.305499463	0.364	0.429
Filip1l	0.934109414	0.30548288	0.636	0.857
Pmpca	0.116370426	0.305400467	0.182	0
Gm26597	0.116370426	0.305400467	0.182	0
Chd1	0.599048431	0.305111866	0.636	0.786
Styx	1	0.304879032	0.182	0.214
Nampt	0.844463011	0.304238148	0.636	0.643
Slc29a3	0.176525843	0.304065507	0.364	0.143
Pla2g15	0.116370426	0.303557845	0.182	0
Htra1	0.116370426	0.303557845	0.182	0
Kdm4c	0.258517892	0.303345578	0.818	0.714
Brcc3	0.574925115	0.303295272	0.455	0.5
Cox7a2l	0.640405659	0.303259139	0.818	0.786
Zfp518a	1	0.30305521	0.182	0.214
Zfp655	0.408736332	0.302759526	0.364	0.286
Nck1	0.877208021	0.302756539	0.364	0.429
Rell1	0.790510161	0.302560128	0.455	0.5
Ergic2	0.252138467	0.302199152	0.545	0.357
Copb2	0.534617348	0.302155874	0.273	0.214
Il12rb2	0.410812002	0.301865046	0.273	0.143
Chst7	0.327517913	0.30183489	0.273	0.143
Ube2g2	1	0.301700319	0.273	0.357
Dnase1l1	0.327517913	0.301653982	0.273	0.143
Uqcr11	0.931602511	0.301591774	0.455	0.643
Daam1	0.95193889	0.301492189	0.364	0.5
1700056E22Rik	0.116370426	0.301021415	0.182	0
Abcg3	0.116370426	0.301021415	0.182	0
Zfp319	0.116370426	0.301021415	0.182	0
Itga5	0.333204708	0.300961079	0.364	0.214
Ppp2r1b	0.327517913	0.300830599	0.273	0.143
Nup133	0.382902725	0.300745146	0.182	0.071
Eci2	0.583748616	0.300690523	0.273	0.214
Nkiras1	0.382902725	0.300689669	0.182	0.071
Ptdss1	0.634885514	0.300620438	0.273	0.214
Upf1	0.239979197	0.300614121	0.364	0.214
Apopt1	0.755770457	0.300148444	0.273	0.286
Ier5	0.978078219	0.299537355	0.727	0.857
Taf10	0.178161169	0.299419638	0.818	0.786
Rbm48	0.382902725	0.298829628	0.182	0.071
Mfhas1	0.884652708	0.298477263	0.455	0.571
Qser1	0.583748616	0.298402603	0.273	0.214
Arhgef7	0.745422416	0.298329332	0.455	0.5
Fbxo30	0.862808777	0.298224626	0.273	0.286
Rnf41	0.382902725	0.29803263	0.182	0.071
Fbxw7	0.949204408	0.297807642	0.364	0.357
Fut4	0.116370426	0.297708727	0.182	0
Jup	0.116370426	0.297708727	0.182	0
Pip4k2c	0.327517913	0.297458048	0.273	0.143
Oaz2	1	0.296978906	0.182	0.214
Xrn2	0.656167985	0.296906424	0.727	0.643
Mthfs	0.41655495	0.296824863	0.545	0.5
Gtf2h1	0.828743542	0.296692659	0.364	0.429
Odf2	0.97685284	0.296150743	0.455	0.571
Rnf19b	0.459786663	0.296077884	1	0.857
Xaf1	0.447236713	0.295852361	0.364	0.286
Smim15	0.382902725	0.295810835	0.182	0.071
Pofut1	0.764111748	0.295727959	0.182	0.143
Snip1	0.798186518	0.295428998	0.182	0.286
Med19	0.404083051	0.295308478	0.455	0.357
Sesn2	1	0.295307629	0.182	0.214
Plekhb2	0.926137368	0.295253949	0.364	0.429
Baz2b	0.510405975	0.29519177	0.909	0.786
Spg21	0.95193889	0.295143256	0.364	0.5
Otulin	0.510524763	0.295030035	0.545	0.571
Atrx	0.396043222	0.294890451	1	0.857
Gtdc1	0.671369115	0.294358365	0.636	0.571
Xrcc6	1	0.294022191	0.182	0.214
Zfp106	0.497214702	0.294004255	0.455	0.5
Dtnbp1	0.882672399	0.293846758	0.455	0.5
Casc3	0.83905442	0.293818199	0.455	0.571
Use1	0.299738757	0.293645733	0.727	0.571
Acp2	0.699626622	0.293605654	0.182	0.143
Arhgap4	0.699626622	0.293530736	0.182	0.143
Pitpna	0.321144698	0.293317222	0.727	0.786
Dpm3	0.750083325	0.292433036	0.364	0.357
Gm26632	0.116370426	0.292414381	0.182	0
Itgb1bp1	0.583748616	0.292358935	0.273	0.214
Nup153	0.610665541	0.292290803	0.545	0.643
Ccl17	0.634885514	0.291963667	0.182	0.286
Raph1	0.116370426	0.291592199	0.182	0
C230037L18Rik	0.116370426	0.291592199	0.182	0
Rtf2	0.474460754	0.291500316	0.545	0.571
Rap1a	0.761779969	0.291387313	0.818	0.714
Phyh	0.57427871	0.291281782	0.364	0.286
Plbd1	0.382902725	0.29128137	0.182	0.071
H2ac8	0.699626622	0.291184719	0.182	0.143
Oip5os1	0.247449214	0.291065862	0.455	0.214
Anks1	0.382902725	0.290483474	0.182	0.071
Abi1	0.442542659	0.290032355	0.909	0.786
Aptx	0.382902725	0.289956615	0.182	0.071
Abca7	0.226211699	0.289795457	0.545	0.429
Ripor1	0.382902725	0.289525164	0.182	0.071
Glt8d1	0.917423384	0.289483684	0.273	0.286
Pea15a	0.410812002	0.289321679	0.273	0.143
Tmem9b	0.382902725	0.289265273	0.182	0.071
Slc38a6	0.921031611	0.289222906	0.273	0.357
Tmem94	0.382902725	0.289109205	0.182	0.071
Csrnp1	0.843050901	0.288854531	0.455	0.714
Zranb1	0.590985598	0.288813188	0.636	0.571
Nub1	0.843050901	0.288658419	0.455	0.714
Dnajc5	0.932992368	0.28833276	0.545	0.714
Gm19325	0.808487363	0.287760494	0.091	0.143
Fmn1	0.60148569	0.287734474	0.545	0.5
Klhl24	0.832924343	0.287537851	0.455	0.429
Atg4d	0.580291191	0.287337733	0.182	0.357
Lrwd1	0.116370426	0.287170969	0.182	0
Cacnb1	0.116370426	0.287170969	0.182	0
Inpp5j	0.116370426	0.287170969	0.182	0
Xpo1	0.929440023	0.287138728	0.455	0.5
Edc3	0.382902725	0.286594616	0.182	0.071
Appl1	0.334770386	0.286528282	0.818	0.714
Gopc	0.134226571	0.286361782	0.364	0.143
Zfp326	0.486207407	0.286360437	0.545	0.5
Casp1	0.534617348	0.285865604	0.273	0.214
Stard4	0.382902725	0.285043089	0.182	0.071
Maz	0.877208021	0.284869084	0.364	0.429
Tex10	1	0.284761141	0.182	0.214
Gmeb1	0.695228967	0.284542474	0.455	0.429
Smc4	0.280493725	0.284444798	0.818	0.643
Pnrc2	0.973638879	0.284423615	0.273	0.357
Cdc40	0.886252272	0.283786071	0.455	0.643
Sertad1	0.367697023	0.28366518	0.273	0.143
Ramp1	0.699626622	0.283453626	0.182	0.143
Utp11	0.239979197	0.283418568	0.364	0.214
AA467197	0.716236969	0.283403474	0.364	0.286
Uso1	0.264913321	0.283264051	0.455	0.286
Fndc9	0.534617348	0.283094259	0.273	0.214
Clu	0.808842346	0.282755575	0.273	0.286
Zfp622	0.344112224	0.282449659	0.727	0.643
Pde7a	0.911376469	0.282384734	0.545	0.786
Trps1	0.426955487	0.282313837	0.909	0.857
Sox4	0.557112304	0.282255399	0.273	0.5
Trim12c	0.534617348	0.28203694	0.273	0.214
Pgghg	0.382902725	0.282013617	0.182	0.071
Ripk1	0.832924343	0.281626803	0.455	0.429
Madd	0.823558352	0.281494545	0.273	0.429
Plscr1	0.752985191	0.281457373	0.545	0.571
Adora2a	0.619856207	0.28117486	0.727	0.786
Epc2	0.365407778	0.28114701	0.364	0.786
Gpr19	0.382902725	0.281074384	0.182	0.071
Tbc1d22a	0.702286771	0.280997383	0.364	0.357
Ubfd1	0.257482004	0.280886488	0.364	0.143
Smcr8	0.157159417	0.280875191	0.273	0.071
Ncoa7	0.692116037	0.280630725	0.545	0.643
Glb1	0.862808777	0.280571954	0.273	0.286
Dynlt3	0.382902725	0.280555651	0.182	0.071
Mynn	0.583748616	0.280469874	0.273	0.214
Nek6	1	0.280464894	0.364	0.5
H2-Eb2	1	0.280333245	0.182	0.214
Fam168a	0.293190928	0.280259683	0.455	0.286
Fbxw17	0.367697023	0.279631441	0.273	0.143
Sphk2	0.157159417	0.279151923	0.273	0.071
Foxo3	0.533889687	0.278978973	0.182	0.357
Rnf215	0.157159417	0.278976761	0.273	0.071
Rbsn	0.239979197	0.278944898	0.364	0.214
Fkbp5	0.382902725	0.278619582	0.182	0.071
Mir155hg	0.274372947	0.278585818	0.455	0.786
Crkl	0.487719622	0.278512632	0.364	0.286
Tmod1	0.116370426	0.278480655	0.182	0
Capsl	0.116370426	0.278480655	0.182	0
Phlpp2	0.917423384	0.278446883	0.273	0.286
Stag2	0.884652708	0.278418349	0.455	0.571
Rab8b	0.411457575	0.278303478	0.909	0.929
Rassf3	0.324330627	0.278205894	0.909	0.929
Dnajc2	0.909920678	0.278032793	0.545	0.643
Kctd18	0.583748616	0.277748042	0.273	0.214
Eif4enif1	0.487719622	0.277657453	0.364	0.286
Cdk19	0.909920678	0.277521352	0.545	0.643
Plbd2	0.382902725	0.277506253	0.182	0.071
Sf3b3	0.463791549	0.277489789	0.273	0.429
Sting1	0.755770457	0.277485137	0.273	0.286
Bcr	0.634885514	0.277239147	0.273	0.214
Zfyve9	0.808487363	0.277229212	0.091	0.143
Rnf20	0.7260517	0.27704908	0.273	0.429
Reep3	0.597022666	0.276861897	0.636	0.714
Gpc1	0.57427871	0.276798137	0.364	0.286
Acox3	0.367697023	0.276797618	0.273	0.143
Rgmb	0.447236713	0.276518233	0.364	0.286
Anapc15	0.382902725	0.276423294	0.182	0.071
Esam	0.808487363	0.276332046	0.091	0.143
Il13ra1	0.634885514	0.275911566	0.273	0.214
Plekhm2	0.422269483	0.275834292	0.727	0.714
Ppwd1	0.774359998	0.275833104	0.273	0.429
Asl	0.488228214	0.275148044	0.455	0.429
Ikbkb	0.216263451	0.274926099	0.909	0.714
Crls1	0.520197564	0.274858934	0.091	0.214
Mrpl19	0.583748616	0.274742231	0.273	0.214
Fam234a	0.327517913	0.274532901	0.273	0.143
Flot2	0.808487363	0.274310075	0.091	0.143
Camk2g	0.699626622	0.27419181	0.182	0.143
Tlk1	0.687886644	0.274185156	0.273	0.5
Elp5	0.808487363	0.274111008	0.091	0.143
I830077J02Rik	0.437979732	0.273987186	0.182	0.071
Impad1	0.702286771	0.273889164	0.364	0.357
Plekhn1	0.699626622	0.273714921	0.182	0.143
Hotairm1	0.742344323	0.27367696	0.273	0.214
Dpp8	0.370169932	0.273623723	0.455	0.357
Ndufs5	0.557112304	0.273288703	0.273	0.5
Extl1	0.247449214	0.273285194	0.455	0.214
Haus7	0.382902725	0.272958365	0.182	0.071
Ndufc1	0.530101693	0.272948439	0.364	0.286
Ak3	0.382902725	0.272827667	0.182	0.071
D5Ertd579e	0.333204708	0.272146897	0.364	0.214
Fam45a	1	0.272141189	0.182	0.214
Snx21	0.382902725	0.272035734	0.182	0.071
Acadm	0.293190928	0.272004747	0.455	0.286
Zscan29	0.327517913	0.271991595	0.273	0.143
Klf8	0.699626622	0.271918975	0.182	0.143
Rab31	0.372280912	0.271676233	0.455	0.214
Id3	0.798186518	0.271506085	0.182	0.286
Washc5	0.862808777	0.271458735	0.273	0.286
Pip5k1c	0.695228967	0.271298337	0.455	0.429
Ccdc71l	0.327517913	0.270928286	0.273	0.143
Gpatch1	0.699626622	0.270833778	0.182	0.143
Arhgef1	0.841271613	0.270611198	0.455	0.643
Mllt1	0.655639654	0.270258184	0.364	0.357
Polr2l	0.610298656	0.27018865	0.364	0.357
Atp6v0d1	0.571602517	0.270129981	0.545	0.643
Oxr1	0.862808777	0.270083966	0.273	0.286
Gm19710	0.534617348	0.269999776	0.273	0.214
Bloc1s4	0.856511673	0.269886239	0.364	0.5
Zc3h14	1	0.269686704	0.364	0.5
Lrpprc	0.534617348	0.269612389	0.273	0.214
Stambp	0.408736332	0.26874008	0.364	0.286
Fah	0.213789576	0.268669216	0.273	0.071
Alg9	0.862808777	0.268316144	0.273	0.286
4930455G09Rik	0.157159417	0.268156656	0.273	0.071
Psme2	0.622154766	0.267961705	0.909	0.929
Card9	0.808487363	0.267724492	0.091	0.143
Etf1	0.804672178	0.267521398	0.818	0.786
Mrps7	1	0.267502444	0.273	0.357
Fam172a	0.934427469	0.267018611	0.818	0.857
Arfip1	0.382902725	0.266607668	0.182	0.071
Polr2a	0.577860534	0.266520912	0.727	0.643
Hspbp1	0.327517913	0.266462131	0.273	0.143
Eif4a2	0.621550373	0.266292631	0.909	0.786
Rbis	0.816446466	0.266242896	0.545	0.5
Tmem181a	0.699626622	0.266223173	0.182	0.143
Sp3os	0.699626622	0.266029118	0.182	0.143
Il1rap	0.808487363	0.265878499	0.091	0.143
Rbm10	1	0.265875784	0.182	0.214
Gmps	0.977175955	0.265745203	0.455	0.643
Srrm1	0.681143753	0.265565113	0.909	0.857
Themis2	0.437979732	0.265560603	0.182	0.071
Gabpa	0.382902725	0.265508887	0.182	0.071
Mapk8	0.384058896	0.265323534	0.545	0.5
Kctd14	0.116370426	0.264897409	0.182	0
Gm16267	0.116370426	0.264897409	0.182	0
Pum2	0.65925859	0.264280243	0.727	0.786
Tmem126a	0.862808777	0.264221783	0.273	0.286
Gpn3	0.520197564	0.263465408	0.091	0.214
Cntrl	0.103959171	0.263394906	0.818	0.714
Pdcl3	0.534617348	0.263162916	0.273	0.214
Zmym4	0.425483208	0.262899854	0.545	0.429
Upf2	0.322192354	0.262601514	0.636	0.571
Camkk2	0.699626622	0.262041706	0.182	0.143
Slc25a13	0.201082364	0.261686229	0.091	0.357
Ltv1	0.699626622	0.261421455	0.182	0.143
Ankfy1	0.57427871	0.26124615	0.364	0.286
Psmd1	0.158163312	0.260774778	0.818	0.643
Usp48	0.523262699	0.260554541	0.364	0.643
Tifa	0.382902725	0.260310128	0.182	0.071
Tcf20	0.720147754	0.260172908	0.636	0.857
Nadk	0.904052004	0.259966618	0.364	0.5
Ppia	0.783890687	0.259902308	0.909	0.786
Rps19	0.565412128	0.259507431	1	1
Frat2	0.699626622	0.259500674	0.182	0.143
Hlx	0.382902725	0.259060987	0.182	0.071
N4bp2l2	0.260828656	0.259053409	1	0.714
Cdca2	0.116370426	0.2588891	0.182	0
5031439G07Rik	0.370169932	0.258826599	0.455	0.357
Ddx58	0.634885514	0.258451432	0.273	0.214
Necap2	0.301568179	0.258313567	0.545	0.429
Nploc4	0.930636378	0.258146902	0.455	0.571
Marcksl1	0.146074563	0.258089064	0.818	0.857
Vps39	0.425483208	0.257840188	0.545	0.429
Tgs1	0.862808777	0.257565649	0.273	0.286
Slc25a12	0.583748616	0.257441192	0.273	0.214
Orai1	0.486207407	0.257437604	0.364	0.643
Nip7	0.534617348	0.257404845	0.273	0.214
Tns3	0.200996138	0.25707719	0.455	0.143
Nat9	0.382902725	0.257032845	0.182	0.071
Numb	0.425843892	0.256801115	0.455	0.286
Dgcr2	0.699626622	0.256452629	0.182	0.143
Osbp	0.520197564	0.25610831	0.091	0.214
Smim4	0.742344323	0.256096071	0.273	0.214
Plekhg2	0.973638879	0.255946624	0.273	0.357
Astl	0.382902725	0.255734899	0.182	0.071
Rttn	0.49735452	0.255651537	0.182	0.071
Keap1	0.699626622	0.25526981	0.182	0.143
Zbtb43	0.382902725	0.254912717	0.182	0.071
Dffb	0.808487363	0.254819325	0.091	0.143
Prelid3b	0.534617348	0.254796343	0.273	0.214
Tspyl1	0.808487363	0.254708191	0.091	0.143
Cyth2	0.687826734	0.254351458	0.273	0.214
Taf15	0.274372947	0.254315887	0.818	0.5
Sms	0.069146279	0.254153261	0.091	0.5
AC154200.1	0.116370426	0.254074449	0.182	0
Gtf3c2	0.798186518	0.253908167	0.182	0.286
Lrrc75a	0.382902725	0.25378441	0.182	0.071
Ippk	0.382902725	0.253732291	0.182	0.071
Srsf3	0.493695621	0.253693169	1	0.857
Tmem161a	0.382902725	0.253676814	0.182	0.071
Rpsa	0.721959054	0.253385925	1	1
Mfsd8	0.583748616	0.253218457	0.273	0.214
Gse1	0.808487363	0.253148677	0.091	0.143
Nup205	0.764111748	0.25298118	0.182	0.143
Arf3	0.745422416	0.252865594	0.455	0.5
Gm26749	0.699626622	0.252732079	0.182	0.143
Gm13708	0.116370426	0.252605392	0.182	0
Lats1	0.477243074	0.252520464	0.455	0.357
3830406C13Rik	0.477243074	0.252381736	0.455	0.357
Lag3	0.116370426	0.252147314	0.182	0
Gak	0.406720634	0.251891121	0.545	0.571
Notch2	0.972430626	0.251870141	0.273	0.286
Cab39l	0.917423384	0.251836672	0.273	0.286
Sap30l	0.634885514	0.251636766	0.273	0.214
Tnks2	0.556153765	0.251482635	0.727	0.571
Herc1	0.552527084	0.251368443	0.636	0.571
Lnpep	0.678082525	0.251140234	0.727	0.714
Tprkb	0.382902725	0.250937839	0.182	0.071
Cyb561a3	1	0.250786173	0.182	0.214
Sorl1	0.868767761	0.250522477	0.273	0.357
Sugt1	0.752985191	0.250403187	0.545	0.571
Rad54l2	0.610298656	0.250372709	0.364	0.357
Btg1	0.891139698	0.250322212	1	1
Nav1	0.13212518	0.250265362	1	0.857
Zfp994	0.327517913	0.250064792	0.273	0.143
Farp1	0.120849326	-0.250085963	0	0.214
Ccdc85b	0.120849326	-0.250264729	0	0.214
Emc10	0.034437504	-0.250307252	0	0.357
Actr2	0.619856207	-0.25042031	0.545	0.929
Apex1	0.065272979	-0.250625267	0	0.286
Gid8	0.154277124	-0.250716189	0.091	0.357
Def6	0.154277124	-0.25074081	0.091	0.357
Mlec	0.034437504	-0.250787227	0	0.357
Glo1	0.065272979	-0.250870659	0	0.286
Cfap410	0.120849326	-0.251073226	0	0.214
Rmc1	0.466136443	-0.251185555	0.091	0.214
Timm17b	0.090372078	-0.251494546	0.091	0.429
Zfp280d	0.363121816	-0.251623137	0.636	0.857
Crbn	0.176525843	-0.251641188	0.091	0.357
Pef1	0.120849326	-0.251642976	0	0.214
Mier1	0.226211699	-0.25204328	0.273	0.643
Nacc1	0.065272979	-0.252128782	0	0.286
Mtch2	0.202621608	-0.252164884	0.182	0.5
Itgb2	0.065272979	-0.252363054	0	0.286
Slc2a3	0.065272979	-0.252411265	0	0.286
Cuta	0.120849326	-0.253115417	0	0.214
Zmat1	0.221987394	-0.253209358	0	0.143
Rbm7	0.115026517	-0.253303077	0.182	0.571
Anxa11	0.176525843	-0.253652455	0.091	0.357
Fkbp8	0.27021834	-0.253729624	0.364	0.643
Fundc2	0.090372078	-0.253767989	0.091	0.429
Notch1	0.120849326	-0.253996786	0	0.214
Eif2b5	0.687826734	-0.254031164	0.182	0.286
Dmac2	0.120849326	-0.254107799	0	0.214
Sars	0.291533979	-0.254210359	0.273	0.571
Polr2i	0.090372078	-0.254357253	0.091	0.429
Tecpr1	0.119898826	-0.254395712	0.091	0.429
Slc35e1	0.120849326	-0.254408177	0	0.214
Rnf6	0.24967374	-0.254550838	0.273	0.643
Mctp1	0.415347997	-0.254758308	0.091	0.214
Fbxl4	0.66263344	-0.25477716	0.091	0.143
Dnmbp	0.120849326	-0.254793156	0	0.214
Gm37494	0.176525843	-0.255180308	0.091	0.357
Pik3cd	0.305651988	-0.255194191	0.182	0.429
Ndufs7	0.069146279	-0.255376455	0.091	0.5
Fyttd1	0.305651988	-0.255415035	0.182	0.429
Irf2bpl	0.065272979	-0.255520041	0	0.286
Ggta1	0.384058896	-0.2556534	0.364	0.643
Ngdn	0.119898826	-0.255863875	0.091	0.429
Adipor1	0.375134031	-0.255870854	0.455	0.643
Srfbp1	0.154277124	-0.255898987	0.091	0.357
4930599N23Rik	0.120849326	-0.255951349	0	0.214
Gmnn	0.120849326	-0.256047865	0	0.214
Acbd6	0.716236969	-0.256094277	0.273	0.357
Ints13	0.034437504	-0.256131182	0	0.357
Armc8	0.368887566	-0.256191769	0.182	0.357
Alpk1	0.065272979	-0.256214306	0	0.286
Ggh	0.065272979	-0.256214306	0	0.286
Cdt1	0.065272979	-0.256327562	0	0.286
Il18r1	0.120849326	-0.256349502	0	0.214
Dnajc30	0.290303676	-0.256493824	0.091	0.286
Usp4	0.291533979	-0.256509707	0.273	0.571
Egr1	0.290303676	-0.256513516	0.091	0.286
2310039H08Rik	0.065272979	-0.256851447	0	0.286
Erc1	0.065272979	-0.256981345	0	0.286
Tceanc	0.065272979	-0.256983768	0	0.286
Prkce	0.226211699	-0.257075404	0.273	0.643
Smndc1	0.749603617	-0.257117812	0.455	0.571
Gm36043	0.937565515	-0.257125266	0.182	0.214
Ptpn13	0.065272979	-0.257211806	0	0.286
Nudt1	0.065272979	-0.257231106	0	0.286
Cbl	0.202621608	-0.257325121	0.182	0.5
Nfyb	0.333204708	-0.257547918	0.182	0.357
Asb6	0.065272979	-0.257577345	0	0.286
Mdh2	0.279445196	-0.257800192	0.273	0.5
Gm33843	0.66263344	-0.25789811	0.091	0.143
Prpf8	0.345109962	-0.258153766	0.455	0.643
Sh2d2a	0.763139458	-0.258229346	0.364	0.5
Snx2	0.202621608	-0.258579324	0.182	0.5
Caml	0.134226571	-0.258588373	0.091	0.357
Hccs	0.065272979	-0.258695653	0	0.286
Pcna	0.202621608	-0.258713781	0.182	0.5
Trim25	0.717626419	-0.258759509	0.364	0.5
Carm1	0.090372078	-0.258866982	0.091	0.429
Klhl8	0.065272979	-0.259127476	0	0.286
Bphl	0.065272979	-0.259328888	0	0.286
Ppm1d	0.176525843	-0.259423906	0.091	0.357
Tsc1	0.253932067	-0.259484807	0.455	0.857
Mrpl34	0.065272979	-0.259544995	0	0.286
Atp6v0e	0.825506294	-0.260118327	0.727	0.786
Slc15a3	0.120849326	-0.260448484	0	0.214
Gm49189	0.415347997	-0.260581312	0.091	0.214
Srpk1	0.038410999	-0.260725537	0.091	0.571
Gpr137	0.290303676	-0.260738623	0.091	0.286
Rnf220	0.038410999	-0.26078553	0.091	0.571
Eif6	0.307841017	-0.260786029	0.273	0.5
Sp110	0.956045151	-0.260883385	0.727	0.786
Utp18	0.734296532	-0.260885388	0.545	0.643
Tab3	0.090372078	-0.260976022	0.091	0.429
Snrk	0.687826734	-0.261025807	0.273	0.214
Zfp715	0.065272979	-0.261028448	0	0.286
Smarcd1	0.176525843	-0.261095919	0.091	0.357
Slc41a2	0.256046255	-0.261149949	0.091	0.286
Socs5	0.415347997	-0.26151378	0.091	0.214
Chka	0.305898219	-0.261531879	0.727	0.714
Mtss1	0.120849326	-0.261532389	0	0.214
Mtx3	0.065272979	-0.261618992	0	0.286
Ahctf1	0.483508064	-0.261708583	0.455	0.786
Ifit1	0.505535478	-0.261829758	0.273	0.143
Golga4	0.330034992	-0.261875056	0.364	0.571
Trappc5	0.290303676	-0.261971101	0.091	0.286
Pfdn5	0.298175929	-0.26205546	0.909	0.929
Timm17a	0.275502779	-0.262181595	0.182	0.429
B4galt1	0.323887351	-0.26289112	0.364	0.643
4930595D18Rik	0.57427871	-0.262970878	0.364	0.286
Arpp19	0.641629942	-0.262994533	0.818	1
Tmem222	0.120849326	-0.263007986	0	0.214
[truncated: 2,040 more rows]
