# Supplementary material for: Microwave Ablation Combined with Flt3L Provokes Tumor‐Specific Memory CD8+ T Cells‐Mediated Antitumor Immunity in Response to PD‐1 Blockade
Source: Adv Sci (Weinh). 2024 Dec 4;12(4):2413181. doi: 10.1002/advs.202413181 (PMC11775548; doi:10.1002/advs.202413181)
Supplement: Supplementary file 4 — Supplemental Table 3 [file ADVS-12-2413181-s004.csv]

Supplementary table 3: scRNA-seq Expression Values in Mig cDC1s between Flt3L treatment with untreatment, related to Figure 8
gene	p_val	avg_log2FC	pct.1	pct.2
Ccl5	0.04204712	5.019456543	0.909	0.333
Gramd1b	0.083303023	3.222673017	0.818	0.333
Ccl22	0.09637758	2.958317448	0.636	0
Zfp366	0.038442481	2.954219023	0.818	0
Slc38a2	0.012633435	2.902980542	1	0.333
Cd52	0.038442481	2.774123595	0.818	0
Rps27l	0.028564715	2.77067069	0.909	0.333
AW112010	0.022437861	2.762257143	0.909	0
Psme1	0.019383744	2.594549123	1	0.333
Flt3	0.058855115	2.567785788	0.818	0.333
Cd40	0.09637758	2.560592185	0.636	0
Zmynd15	0.038442481	2.461927099	0.818	0
Tagln2	0.038442481	2.457960925	0.818	0
Anxa2	0.028564715	2.434899725	0.909	0.333
Cst3	0.086768173	2.429117099	0.909	1
Ubxn4	0.022437861	2.409327217	0.909	0
Rps6ka5	0.09637758	2.408612402	0.636	0
Col27a1	0.038442481	2.394005443	0.818	0
Crip1	0.04204712	2.387451146	0.909	0.333
Cd47	0.019383744	2.383932614	1	0.333
Rapgef2	0.04204712	2.382102061	0.909	0.333
Rras2	0.111297388	2.375774742	0.727	0.333
Gria3	0.062369325	2.298069416	0.727	0
Gm16685	0.09637758	2.289923585	0.636	0
Gnb1	0.028564715	2.279814432	0.909	0.333
Tcof1	0.142747875	2.268270685	0.545	0
Dusp2	0.038442481	2.265581761	0.818	0
St3gal1	0.038442481	2.25662377	0.818	0
Ikbkb	0.022437861	2.236479713	0.909	0
Rpl36	0.029095042	2.228966358	1	0.333
Ankrd33b	0.019383744	2.219906608	1	0.333
Ppp4r2	0.058855115	2.219115328	0.818	0.333
St3gal4	0.062369325	2.214393841	0.727	0
Slc6a6	0.142747875	2.171773667	0.545	0
Clec2d	0.062369325	2.161571895	0.727	0
Rpl7a	0.012633435	2.159402532	1	0.333
Cdc42ep3	0.111297388	2.133070331	0.727	0.333
Lpp	0.115396147	2.129260164	0.818	0.333
Rpl6	0.012633435	2.104993262	1	0.333
Gsap	0.062369325	2.093137788	0.727	0
Chchd2	0.028564715	2.077255142	0.909	0.333
S100a4	0.061420794	2.058395305	1	0.333
Herc6	0.038442481	2.047956829	0.818	0
Eml6	0.062369325	2.033768477	0.727	0
Laptm5	0.04204712	2.024257474	0.909	0.333
Strip2	0.083303023	1.977515124	0.818	0.333
Map4k4	0.042731469	1.961614113	1	0.333
Btf3	0.028564715	1.953744998	0.909	0.333
Clta	0.058855115	1.94628173	0.818	0.333
Abtb2	0.256625815	1.938844366	0.636	0.333
Serf2	0.04204712	1.935806118	0.909	0.333
Hspa4	0.022437861	1.911941011	0.909	0
Arhgap30	0.111297388	1.909433601	0.727	0.333
Rnf19b	0.012633435	1.895289943	1	0.333
Rabgap1l	0.119470987	1.89230918	1	0.667
Ppia	0.060564057	1.891686131	0.909	0.333
Cfl1	0.029095042	1.88332431	1	0.333
Net1	0.062369325	1.874939713	0.727	0
Xpr1	0.204016262	1.874902572	0.455	0
Anxa3	0.061420794	1.870889333	1	0.333
Usp3	0.09637758	1.865234169	0.636	0
Sfmbt1	0.062369325	1.863562707	0.727	0
Il2ra	0.062369325	1.860100368	0.727	0
Itgb1	0.04204712	1.856157999	0.909	0.333
Psmb8	0.05136836	1.855034119	0.909	0.667
Mt1	0.09637758	1.848113558	0.636	0
Rps5	0.08538228	1.846196774	0.909	0.333
Fam13b	0.111297388	1.840740068	0.727	0.333
Fam49a	0.086421731	1.840266698	1	0.333
Tmem176b	0.029095042	1.840108265	1	0.333
Skil	0.04204712	1.838528976	0.909	0.333
S100a6	0.083303023	1.817264459	0.818	0.333
Csde1	0.083303023	1.816950423	0.818	0.333
Arf4	0.019383744	1.813748965	1	0.333
Cntrl	0.038442481	1.813244029	0.818	0
Relch	0.09637758	1.798749556	0.636	0
Tmsb4x	0.029272509	1.798684074	1	1
Cox6b1	0.012341732	1.793469162	1	0
Ier5	0.202694967	1.793117519	0.727	0.333
Rps12	0.029095042	1.787685645	1	0.333
Celf2	0.115396147	1.787118266	0.818	0.333
Map4	0.038442481	1.786073272	0.818	0
Larp4b	0.09637758	1.771873465	0.636	0
Lnpep	0.062369325	1.76824181	0.727	0
Icam1	0.058855115	1.767363964	0.818	0.333
Prpf40a	0.115396147	1.765392493	0.818	0.333
1600010M07Rik	0.142747875	1.758373948	0.545	0
Rock1	0.207844	1.758032674	0.818	0.333
Ubb	0.035355704	1.757395601	0.909	0.667
Vav3	0.204016262	1.755412744	0.455	0
Atp5a1	0.062369325	1.749687507	0.727	0
Atxn1	0.042731469	1.748273985	1	0.333
Marcks	0.086421731	1.744134278	1	0.333
Cox7a2l	0.038442481	1.742242324	0.818	0
Rassf2	0.028564715	1.737696423	0.909	0.333
Ralgapa2	0.022437861	1.73731873	0.909	0
Stxbp6	0.142747875	1.734899654	0.545	0
Tpm4	0.09637758	1.733040646	0.636	0
Atox1	0.08538228	1.729506346	0.909	0.333
Pgap2	0.058855115	1.723306143	0.818	0.333
Tuba1a	0.256625815	1.705757963	0.636	0.333
Arl4c	0.058855115	1.705428363	0.818	0.333
Gnai2	0.083303023	1.694899295	0.818	0.333
Junb	0.161124949	1.693998888	1	0.667
Sem1	0.058855115	1.691634118	0.818	0.333
Mtdh	0.318471039	1.689512864	0.545	0.333
Tmem134	0.09637758	1.689475234	0.636	0
Npc2	0.119064631	1.686707463	1	0.333
Elk3	0.062369325	1.686685344	0.727	0
Scpep1	0.09637758	1.682154808	0.636	0
Gm12216	0.142747875	1.677229244	0.545	0
Stat5a	0.09637758	1.674198284	0.636	0
Stat4	0.204016262	1.671903932	0.455	0
Prrc2c	0.111297388	1.671174853	0.727	0.333
Sel1l	0.058855115	1.670708933	0.818	0.333
Rabep1	0.062369325	1.669920395	0.727	0
Cotl1	0.038442481	1.660500769	0.818	0
Aif1	0.142747875	1.660003956	0.545	0
Rpl24	0.119064631	1.658603757	1	0.333
Rpl3	0.061420794	1.656038951	1	0.333
Dnajc1	0.339358654	1.656032511	0.727	0.333
Dock2	0.117844039	1.653277033	0.909	0.333
Akap10	0.062369325	1.652699773	0.727	0
Nap1l1	0.142747875	1.647252873	0.545	0
Resf1	0.425919074	1.637353611	0.727	0.333
Atp5j2	0.012633435	1.637312039	1	0.333
Igf1r	0.142747875	1.636847663	0.545	0
Ctss	0.060564057	1.626072135	0.909	0.333
Atp5l	0.058855115	1.618645527	0.818	0.333
Glyr1	0.038442481	1.613376551	0.818	0
Mbp	0.062369325	1.613006441	0.727	0
Trim69	0.386160013	1.610417381	0.273	0
Nrf1	0.194817112	1.603527549	0.636	0.333
Ep300	0.022437861	1.603223605	0.909	0
Srsf2	0.111297388	1.601153767	0.727	0.333
Sin3b	0.062369325	1.600637699	0.727	0
Lcorl	0.062369325	1.598148882	0.727	0
Rpl5	0.08538228	1.597234718	0.909	0.333
Eif2s2	0.058855115	1.587868976	0.818	0.333
Slc9a1	0.062369325	1.584782686	0.727	0
St18	0.386160013	1.582928461	0.273	0
Cox8a	0.060564057	1.581261259	0.909	0.333
Akr1a1	0.09637758	1.576977267	0.636	0
Rpl11	0.159279603	1.576152991	0.909	0.333
Asap2	0.038442481	1.575147667	0.818	0
Gpr183	0.210894408	1.56953087	0.909	0.333
Peli2	0.386160013	1.569210516	0.273	0
Srrm1	0.060564057	1.567824093	0.909	0.333
Bbx	0.062369325	1.563872335	0.727	0
Rassf1	0.09637758	1.563083605	0.636	0
Bcl2a1a	0.028564715	1.555488574	0.909	0.333
Ptma	0.086421731	1.554655131	1	0.333
Sipa1l3	0.194817112	1.553979566	0.636	0.333
Fam168b	0.09637758	1.553689298	0.636	0
Itm2c	0.083303023	1.553309112	0.818	0.333
Dnajc7	0.062369325	1.551428834	0.727	0
Tcf4	0.330879009	1.543180956	0.636	0.333
Spast	0.386160013	1.543057887	0.273	0
Arpc1b	0.08538228	1.540370769	0.909	0.333
Txndc17	0.062369325	1.537275842	0.727	0
Sema6d	0.142747875	1.536693044	0.545	0
Kcmf1	0.111297388	1.525187181	0.727	0.333
Colgalt1	0.204016262	1.52417185	0.455	0
Gm10851	0.09637758	1.52042234	0.636	0
Sh3pxd2a	0.318471039	1.519936673	0.545	0.333
Lamp1	0.061420794	1.51781675	1	0.333
Gbp8	0.09637758	1.516955442	0.636	0
Sfpq	0.019383744	1.516864668	1	0.333
Msn	0.058855115	1.515587923	0.818	0.333
Ssu72	0.062369325	1.513382969	0.727	0
Rasa2	0.264990958	1.506870601	0.727	0.333
Auh	0.142747875	1.506865973	0.545	0
Sh3bgrl3	0.012731364	1.503339993	1	0.667
Sik3	0.270428399	1.502769727	0.818	0.333
Rpl18	0.086421731	1.502082657	1	0.333
Arhgdib	0.142747875	1.500980489	0.545	0
Chst11	0.062369325	1.495871608	0.727	0
Rps10	0.061420794	1.495450002	1	0.333
Npm1	0.060564057	1.49374466	0.909	0.333
Rbm6	0.022437861	1.493233676	0.909	0
Litaf	0.115396147	1.493149041	0.818	0.333
Ptprc	0.115396147	1.488047515	0.818	0.333
Selenom	0.204016262	1.486624164	0.455	0
Cep83	0.111297388	1.483080628	0.727	0.333
Coro1a	0.019383744	1.479072509	1	0.333
Lst1	0.142747875	1.477001372	0.545	0
Rnf19a	0.09637758	1.476588017	0.636	0
Slc3a2	0.09637758	1.472320684	0.636	0
Csnk1a1	0.029095042	1.471433805	1	0.333
Ppm1h	0.142747875	1.470500957	0.545	0
Psmb1	0.038442481	1.469365977	0.818	0
Mef2a	0.086421731	1.467881644	1	0.333
Mpp5	0.062369325	1.46597982	0.727	0
Lrch3	0.194817112	1.465145177	0.636	0.333
Gpx1	0.09637758	1.46510719	0.636	0
Tapbpl	0.058855115	1.460128708	0.818	0.333
Brip1os	0.283428874	1.459810892	0.364	0
Zc3hav1	0.151815018	1.449332616	0.727	0.333
Pde4d	0.632851916	1.448802911	0.636	0.667
Psma4	0.062369325	1.446805749	0.727	0
Irf2	0.062369325	1.44590508	0.727	0
Atp6v1f	0.062369325	1.443783796	0.727	0
Ppp1cb	0.194817112	1.43718124	0.636	0.333
Pot1b	0.111297388	1.436468401	0.727	0.333
Ube2f	0.194817112	1.435833707	0.636	0.333
Cpne2	0.028564715	1.435427303	0.909	0.333
Actb	0.212911903	1.434750406	1	1
Sgk3	0.142747875	1.430548995	0.545	0
Cox4i1	0.061420794	1.429939165	1	0.333
Fxyd2	1	1.428659294	0.273	0.333
Xrn2	0.111297388	1.427085463	0.727	0.333
Pik3r1	0.119064631	1.423272296	1	0.333
Nedd8	0.142747875	1.420323295	0.545	0
Ogfrl1	0.115396147	1.41970342	0.818	0.333
Patl2	0.386160013	1.41458413	0.273	0
Sox4	0.386160013	1.413678835	0.273	0
Bmt2	0.318471039	1.408214209	0.545	0.333
St3gal3	0.142747875	1.406526694	0.545	0
Mylip	0.204016262	1.405479807	0.455	0
Polr2a	0.062369325	1.405249108	0.727	0
H2-T23	0.159279603	1.403960836	0.909	0.333
Fmn1	0.142747875	1.402052879	0.545	0
Son	0.159279603	1.401341097	0.909	0.333
Sgpl1	0.115396147	1.400502548	0.818	0.333
Itsn2	0.142747875	1.400415314	0.545	0
Emp3	0.062369325	1.399759146	0.727	0
Dnajc8	0.09637758	1.398763159	0.636	0
Tec	0.142747875	1.396891647	0.545	0
Abracl	0.111297388	1.395681064	0.727	0.333
Marchf3	0.283428874	1.393146569	0.364	0
Appbp2	0.062369325	1.392769919	0.727	0
Sepsecs	0.09637758	1.39259509	0.636	0
Rpl36al	0.111297388	1.391228277	0.727	0.333
Dnajc3	0.204016262	1.387130013	0.455	0
Got2	0.062369325	1.384041275	0.727	0
Atp2b4	0.09637758	1.383929932	0.636	0
Creb1	0.194817112	1.380221379	0.636	0.333
Maml2	0.283428874	1.378044283	0.364	0
Larp1	0.204016262	1.375809438	0.455	0
Tmem168	0.283428874	1.374503497	0.364	0
Rybp	0.09637758	1.373827581	0.636	0
Gm7247	0.386160013	1.372669913	0.273	0
Wasl	0.111297388	1.372493144	0.727	0.333
Aup1	0.207844	1.370984955	0.818	0.333
Map3k3	0.062369325	1.370376385	0.727	0
Ndufb6	0.142747875	1.369625666	0.545	0
Syngr2	0.119064631	1.369300469	1	0.333
Cnbp	0.111297388	1.368805503	0.727	0.333
Pgls	0.029095042	1.366517422	1	0.333
Cnn2	0.156495924	1.365694454	0.818	0.333
Rpl30	0.06170669	1.363827853	1	0.667
H3f3a	0.119064631	1.36328716	1	0.333
Fth1	0.210894408	1.361718402	0.909	0.333
Copa	0.142747875	1.360967035	0.545	0
Rab6a	0.09637758	1.359863787	0.636	0
Id2	0.350201389	1.353511114	0.909	1
Dnajc15	0.142747875	1.341661818	0.545	0
Zeb1	0.256625815	1.340731246	0.636	0.333
Eef1b2	0.156495924	1.340380639	0.818	0.333
Il2rg	0.09637758	1.339641541	0.636	0
Pcmtd1	0.142747875	1.339594275	0.545	0
Slc7a1	0.716670632	1.339392478	0.364	0.333
Pvr	0.318471039	1.338573712	0.545	0.333
Gtpbp1	0.012633435	1.336638352	1	0.333
Syn3	0.604958773	1.329861627	0.455	0.333
Zzz3	0.09637758	1.329809436	0.636	0
Dip2b	0.08538228	1.328846673	0.909	0.333
B2m	0.212408732	1.328518345	1	0.333
Cstf3	0.062369325	1.327237504	0.727	0
Kdm4c	0.038442481	1.3270112	0.818	0
Mapkap1	0.09637758	1.325973223	0.636	0
Cggbp1	0.083303023	1.324942881	0.818	0.333
Lpar3	0.142747875	1.322830379	0.545	0
Rps4x	0.119064631	1.322097386	1	0.333
Elovl5	0.142747875	1.320273491	0.545	0
Rassf4	0.058855115	1.319060167	0.818	0.333
Rufy3	0.142747875	1.318762123	0.545	0
Fbxw7	0.283428874	1.316748682	0.364	0
Nfkbiz	0.207844	1.314329156	0.818	0.333
Tmem234	0.142747875	1.3139428	0.545	0
Anxa4	0.142747875	1.311629126	0.545	0
N4bp2l1	0.058855115	1.31143749	0.818	0.333
Dusp1	0.339358654	1.31100519	0.727	0.333
Rpl29	0.061420794	1.309831028	1	0.333
Gyg	0.490376341	1.309788487	0.455	0.333
Rreb1	0.204016262	1.30947206	0.455	0
Cdh2	0.523024369	1.309044083	0.182	0
Slmap	0.142747875	1.308423622	0.545	0
Odf2	0.204016262	1.304903753	0.455	0
Ggnbp2	0.111297388	1.303727349	0.727	0.333
Tcirg1	0.062369325	1.300064133	0.727	0
Adgrg6	0.490376341	1.299979724	0.455	0.333
Tnrc6c	0.04204712	1.299184013	0.909	0.333
Dstn	0.204016262	1.298133807	0.455	0
Dcun1d5	0.09637758	1.297764968	0.636	0
Cdk17	0.318471039	1.296138449	0.545	0.333
Tspan13	0.09637758	1.293446858	0.636	0
Csf2rb	0.083303023	1.292847652	0.818	0.333
Gps2	0.062369325	1.292840495	0.727	0
Ube2d2a	0.194817112	1.292592549	0.636	0.333
Arhgef40	0.204016262	1.291043166	0.455	0
Gdi2	0.09637758	1.290645055	0.636	0
Rpl37a	0.161124949	1.28941024	1	0.667
Ano6	0.283428874	1.289379596	0.364	0
Cd274	0.275757848	1.28923564	1	0.667
Nol7	0.142747875	1.28685578	0.545	0
Fam114a1	0.283428874	1.284193439	0.364	0
Pou2f1	0.058855115	1.284021699	0.818	0.333
Pdcd10	0.09637758	1.283578033	0.636	0
Vamp8	0.060564057	1.282514633	0.909	0.333
Tbc1d8	0.086768173	1.277756858	1	0.667
Arhgef3	0.202694967	1.276739309	0.727	0.333
Rdx	0.142747875	1.275833758	0.545	0
Pcf11	0.204016262	1.275773193	0.455	0
Ywhag	0.058855115	1.275681391	0.818	0.333
Rin2	1	1.275338679	0.273	0.333
Mthfd2	0.142747875	1.275145913	0.545	0
Cd2ap	0.142747875	1.271823229	0.545	0
Phf20l1	0.204016262	1.265103244	0.455	0
Mical3	0.270428399	1.264013882	0.818	0.333
Isg15	0.204016262	1.263694476	0.455	0
Ilrun	0.156495924	1.261455703	0.818	0.333
Psmb10	0.202694967	1.259357477	0.727	0.333
Eloc	0.058855115	1.257573938	0.818	0.333
Phc2	0.062369325	1.257495673	0.727	0
Large1	0.863101381	1.256007204	0.455	0.333
Eif4g2	0.058855115	1.2544914	0.818	0.333
Ikzf1	0.194817112	1.254245234	0.636	0.333
Tspan33	0.490376341	1.253563427	0.455	0.333
Rgs12	0.142747875	1.251847074	0.545	0
Rnf213	0.09637758	1.251113205	0.636	0
Pdpk1	0.09637758	1.25099174	0.636	0
Atp5e	0.08538228	1.250944182	0.909	0.333
Setx	0.062369325	1.250186078	0.727	0
Rbm27	0.058855115	1.248108025	0.818	0.333
Supt4a	0.058855115	1.247553955	0.818	0.333
Eif3m	0.142747875	1.247280365	0.545	0
Qrich1	0.111297388	1.246310571	0.727	0.333
Psmc3	0.142747875	1.246113499	0.545	0
Ppp1ca	0.142747875	1.245751999	0.545	0
Ubap2l	0.038442481	1.244354761	0.818	0
Git2	0.204016262	1.24392579	0.455	0
Ifngr2	0.038442481	1.243392844	0.818	0
Ehmt1	0.318471039	1.241293599	0.545	0.333
Eno3	0.207844	1.240010399	0.818	0.333
Sppl2a	0.09637758	1.239823158	0.636	0
Ift57	0.09637758	1.239703685	0.636	0
Lemd3	0.111297388	1.235263865	0.727	0.333
Ywhae	0.160664398	1.234774688	1	0.333
Rps13	0.029272509	1.23473357	1	0.667
Calr	0.142747875	1.234107615	0.545	0
Tmem51	0.204016262	1.233122424	0.455	0
Rsu1	0.142747875	1.233011691	0.545	0
Pdxdc1	0.204016262	1.232928494	0.455	0
Cdyl2	0.204016262	1.232886674	0.455	0
Plaat3	0.142747875	1.231861738	0.545	0
Selplg	0.160664398	1.231712641	1	0.333
Irs2	0.204016262	1.231381485	0.455	0
Hmgcr	0.204016262	1.230641054	0.455	0
Rps6	0.207844	1.230005552	0.818	0.333
Lmo4	0.318471039	1.228651648	0.545	0.333
Arhgef6	0.09637758	1.227229582	0.636	0
Tex14	0.09637758	1.226696663	0.636	0
Rpl18a	0.06170669	1.226304043	1	0.667
Manbal	0.142747875	1.226127468	0.545	0
Zzef1	0.028564715	1.222324089	0.909	0.333
Arhgap17	0.194817112	1.221030682	0.636	0.333
Snx20	0.194817112	1.220096282	0.636	0.333
Lsp1	0.119470987	1.219183927	1	0.667
Arl5b	0.142747875	1.218932004	0.545	0
Cep85l	0.318471039	1.218832203	0.545	0.333
Lrrc8c	0.212408732	1.217902	1	0.333
Eed	0.204016262	1.216730854	0.455	0
Fau	0.06170669	1.215201245	1	0.667
Kpna3	0.210894408	1.215002027	0.909	0.333
Hivep2	0.09637758	1.212951805	0.636	0
Gsk3b	0.142747875	1.212868979	0.545	0
Dcaf10	0.142747875	1.212852752	0.545	0
Gns	0.716670632	1.21184691	0.364	0.333
Selenow	0.058855115	1.211702971	0.818	0.333
Tmed10	0.062369325	1.211219002	0.727	0
Ythdf2	0.09637758	1.207600811	0.636	0
Pdcd4	0.115396147	1.205988648	0.818	0.333
Rhog	0.210894408	1.205743347	0.909	0.333
Canx	0.09637758	1.205645698	0.636	0
Chmp4b	0.111297388	1.204571048	0.727	0.333
Lgmn	0.207844	1.203988978	0.818	0.333
Rnf216	0.111297388	1.203052078	0.727	0.333
Taf10	0.058855115	1.201387776	0.818	0.333
Atf2	0.194817112	1.200088769	0.636	0.333
Vdac2	0.09637758	1.199023669	0.636	0
Tbc1d14	0.142747875	1.196890775	0.545	0
Gngt2	0.142747875	1.196184954	0.545	0
Ptger4	0.119064631	1.195988286	1	0.333
Zmynd8	0.142747875	1.19585486	0.545	0
Csrnp1	0.490376341	1.195105689	0.455	0.333
Bcl2l14	0.386160013	1.194943387	0.273	0
Psme2	0.210894408	1.192544998	0.909	0.333
Edem1	0.060564057	1.189788663	0.909	0.333
Scarb2	0.204016262	1.18902802	0.455	0
Atp5md	0.142747875	1.188861475	0.545	0
Dnajc5	0.142747875	1.188580443	0.545	0
Dis3l2	0.09637758	1.186567225	0.636	0
Ftl1	0.242390024	1.186014248	0.909	0.667
Sltm	0.09637758	1.185697858	0.636	0
Pds5a	0.194817112	1.185516141	0.636	0.333
Pitpna	0.062369325	1.184954095	0.727	0
Atp5h	0.194817112	1.184434267	0.636	0.333
Tmem59	0.09637758	1.183030953	0.636	0
Akt3	0.212408732	1.181169388	1	0.333
Apobec1	0.204016262	1.180078595	0.455	0
Cited2	0.204016262	1.180078452	0.455	0
M6pr	0.194817112	1.179892876	0.636	0.333
Nek7	0.142747875	1.177761879	0.545	0
Zbtb11	0.283428874	1.176455108	0.364	0
Ncor1	0.060564057	1.175452829	0.909	0.333
Capzb	0.151815018	1.175009532	0.727	0.333
A930015D03Rik	0.283428874	1.174737148	0.364	0
Cul3	0.204016262	1.173876149	0.455	0
Zdhhc18	0.204016262	1.172451098	0.455	0
Myo9b	0.111297388	1.171324704	0.727	0.333
Galnt12	0.09637758	1.171118997	0.636	0
Casp3	0.111297388	1.170752982	0.727	0.333
Myo1g	0.212911903	1.169665734	1	0.667
Foxo1	0.204016262	1.168942745	0.455	0
Ppp1r10	0.09637758	1.168179692	0.636	0
Tet2	0.204016262	1.168088226	0.455	0
Ppib	0.156495924	1.168009553	0.818	0.333
Zfand5	0.264990958	1.167863973	0.727	0.333
Atg3	0.142747875	1.165100065	0.545	0
Gm42601	0.283428874	1.164495205	0.364	0
Mycbp2	0.119470987	1.1638595	1	0.667
Scand1	0.207844	1.162800887	0.818	0.333
Stk24	0.117844039	1.16044032	0.909	0.333
Ube2l3	0.083303023	1.160001501	0.818	0.333
Tmem87a	0.283428874	1.158661193	0.364	0
Cd200	0.41777502	1.157983246	0.636	0.333
Myo10	0.490376341	1.157223881	0.455	0.333
Stt3b	0.09637758	1.156878889	0.636	0
Naca	0.08538228	1.156607655	0.909	0.333
Laptm4b	0.386160013	1.156491492	0.273	0
Fam126a	0.204016262	1.155603579	0.455	0
Snd1	0.115396147	1.155045692	0.818	0.333
Tsc22d3	0.204016262	1.154094365	0.455	0
Rgs10	0.210894408	1.153538682	0.909	0.333
Psma1	0.062369325	1.150502482	0.727	0
Atp11b	0.142747875	1.148824944	0.545	0
Brd1	0.062369325	1.14855965	0.727	0
Usp38	0.142747875	1.1482851	0.545	0
Hbs1l	0.062369325	1.147013187	0.727	0
Prcp	0.111297388	1.146744465	0.727	0.333
Lpcat1	0.09637758	1.146181068	0.636	0
Phf11b	0.194817112	1.145716984	0.636	0.333
Fbxo11	0.160664398	1.145544384	1	0.333
Polr2g	0.09637758	1.141588653	0.636	0
Timm13	0.09637758	1.140533497	0.636	0
Ppdpf	0.09637758	1.140373568	0.636	0
Wdr37	0.142747875	1.139233805	0.545	0
Fam241a	0.058855115	1.137428266	0.818	0.333
4930415O20Rik	0.204016262	1.137018995	0.455	0
Ifi209	0.256625815	1.136906213	0.636	0.333
Rsad2	0.386160013	1.136231624	0.273	0
Gm10399	0.283428874	1.135868317	0.364	0
Cbfa2t2	0.283428874	1.13555672	0.364	0
Arhgap5	0.09637758	1.1350523	0.636	0
Nectin1	0.490376341	1.130105336	0.455	0.333
Rhoa	0.119064631	1.130047543	1	0.333
Ndufv2	0.204016262	1.129167947	0.455	0
Uqcrh	0.156495924	1.129147873	0.818	0.333
Taf15	0.038442481	1.128761411	0.818	0
H2-D1	0.029272509	1.128690063	1	1
Uba6	0.283428874	1.128654769	0.364	0
Rab8a	0.09637758	1.127306693	0.636	0
Eef1g	0.058855115	1.126689757	0.818	0.333
Fnip2	0.523024369	1.125422861	0.182	0
Nasp	0.09637758	1.125402334	0.636	0
Tmcc1	0.207844	1.122843557	0.818	0.333
Vamp4	0.283428874	1.12124564	0.364	0
Knop1	0.204016262	1.120856314	0.455	0
Slc9a3r1	0.283428874	1.119776737	0.364	0
Kdm7a	0.142747875	1.117296696	0.545	0
Kat6a	0.142747875	1.116513334	0.545	0
Caprin1	0.09637758	1.115763118	0.636	0
Nrbp1	0.09637758	1.110632959	0.636	0
Slfn2	0.386160013	1.107996333	0.273	0
Sh3bp4	0.204016262	1.107821327	0.455	0
Traf5	0.204016262	1.107630823	0.455	0
Dnaja1	0.09637758	1.1076207	0.636	0
Ube2i	0.083303023	1.106984415	0.818	0.333
Dnm2	0.318471039	1.106502266	0.545	0.333
Tnfrsf4	0.405783096	1.106088943	0.545	0.333
Rcsd1	0.159279603	1.105990831	0.909	0.333
Snrpd2	0.283428874	1.105978826	0.364	0
Fchsd2	0.212911903	1.104854623	1	0.667
Tgoln1	0.09637758	1.104575141	0.636	0
Gls	0.207844	1.104062385	0.818	0.333
Gpr137b	0.194817112	1.100162298	0.636	0.333
Ifi35	0.318471039	1.098732823	0.545	0.333
Per1	0.204016262	1.098711359	0.455	0
Snx10	0.09637758	1.098521304	0.636	0
Smim14	0.142747875	1.097337077	0.545	0
Slc25a11	0.142747875	1.097018322	0.545	0
Gbp9	0.386160013	1.096743018	0.273	0
Nedd4l	0.318471039	1.096450099	0.545	0.333
Map1lc3b	0.09637758	1.096322868	0.636	0
Tnks2	0.111297388	1.096013266	0.727	0.333
Ccny	0.863101381	1.095726586	0.455	0.333
Add3	0.386160013	1.093616316	0.273	0
Arpc1a	0.204016262	1.092473275	0.455	0
Nfatc3	0.151815018	1.091305192	0.727	0.333
Vasp	0.09637758	1.09083683	0.636	0
Rpl37	0.242390024	1.090043046	0.909	0.667
Spred1	0.210894408	1.089949778	0.909	0.333
Zfp277	0.283428874	1.089064615	0.364	0
Cdk19	0.142747875	1.087282165	0.545	0
4430402I18Rik	0.523024369	1.086850914	0.182	0
4930402H24Rik	0.386160013	1.084684682	0.273	0
Atf7ip	0.204016262	1.08403935	0.455	0
Serbp1	0.142747875	1.08304243	0.545	0
Hnrnpm	0.270428399	1.082707745	0.818	0.333
Gucd1	0.194817112	1.081419167	0.636	0.333
Vps35l	0.09637758	1.08126751	0.636	0
Hnrnpul2	0.204016262	1.081235432	0.455	0
Lrp8os2	0.523024369	1.080696922	0.182	0
Dusp5	0.350201389	1.07999402	1	0.667
Arf1	0.202694967	1.079764232	0.727	0.333
Marchf5	0.194817112	1.079332033	0.636	0.333
Ccnd3	0.142747875	1.079253942	0.545	0
Snapc3	0.09637758	1.078516917	0.636	0
Prpsap1	0.09637758	1.076415547	0.636	0
Hnrnpc	0.119064631	1.076050537	1	0.333
Mdfic	0.318471039	1.074513635	0.545	0.333
Psmd1	0.058855115	1.073696444	0.818	0.333
Rpl35	0.119470987	1.073267239	1	0.667
Tlk2	0.204016262	1.073247667	0.455	0
Mecp2	0.142747875	1.072777632	0.545	0
Ipmk	0.204016262	1.07265833	0.455	0
Olfr920	0.523024369	1.072342587	0.182	0
Gm15987	0.204016262	1.071317983	0.455	0
Bsdc1	0.204016262	1.070769543	0.455	0
Bri3	0.264990958	1.070169539	0.727	0.333
Mast2	0.142747875	1.068543009	0.545	0
Gak	0.142747875	1.067627024	0.545	0
Dennd1a	0.204016262	1.067002616	0.455	0
Pfdn5	0.117844039	1.066980844	0.909	0.333
Ndufa11	0.142747875	1.066431799	0.545	0
H2-K1	0.086768173	1.065586568	1	0.667
Pkm	0.09637758	1.064415229	0.636	0
Psmb2	0.111297388	1.063963166	0.727	0.333
Vdac3	0.204016262	1.06317201	0.455	0
Rabgef1	0.142747875	1.062963095	0.545	0
Abcf1	0.204016262	1.062411353	0.455	0
Cdkn1a	0.425919074	1.061422265	0.727	0.333
Lgals3	0.204016262	1.061071875	0.455	0
Plcg2	0.204016262	1.059754936	0.455	0
Mat2a	0.142747875	1.05959269	0.545	0
Pik3r5	0.516836257	1.058771628	0.636	0.333
Ndufs6	0.142747875	1.057978341	0.545	0
Psmc6	0.111297388	1.05668435	0.727	0.333
BC005537	0.256625815	1.05569926	0.636	0.333
Cux1	0.142747875	1.05509006	0.545	0
Alpk2	0.204016262	1.054690649	0.455	0
Capza1	0.156495924	1.053564526	0.818	0.333
Gm10634	0.283428874	1.05352039	0.364	0
Asprv1	0.523024369	1.053277481	0.182	0
Atrnl1	0.391283841	1.051277485	0.909	0.667
Dnaja2	0.09637758	1.050788364	0.636	0
Ext1	0.41777502	1.050248889	0.636	0.333
Il7r	0.142747875	1.049411815	0.545	0
Nmrk1	0.283428874	1.048123397	0.364	0
Zswim4	0.142747875	1.045997111	0.545	0
Inpp5d	0.490376341	1.044263816	0.455	0.333
Dok1	0.194817112	1.043184091	0.636	0.333
Ice1	0.318471039	1.043164223	0.545	0.333
Gpr68	0.142747875	1.043128463	0.545	0
Supt3	0.09637758	1.040801975	0.636	0
Rpl8	0.212408732	1.040219979	1	0.333
Ctr9	0.204016262	1.040202687	0.455	0
Clip1	0.142747875	1.039872833	0.545	0
Rpl39	0.119470987	1.039022728	1	0.667
Htra2	0.058855115	1.038884775	0.818	0.333
Dbi	0.142747875	1.038341872	0.545	0
Matr3	0.204016262	1.037991287	0.455	0
Ncbp3	0.386160013	1.037817743	0.273	0
Tmbim6	0.202694967	1.036374461	0.727	0.333
Rb1cc1	0.142747875	1.035830885	0.545	0
Ncoa2	0.161124949	1.035789095	1	0.667
Rpl23	0.042960146	1.035497049	1	1
Hipk2	0.202694967	1.03299149	0.727	0.333
Tbc1d10a	0.142747875	1.032633998	0.545	0
Lrrc59	0.204016262	1.029790815	0.455	0
Etnk1	0.202694967	1.029719435	0.727	0.333
Wipf2	0.111297388	1.029476863	0.727	0.333
Bcl2a1d	0.310982499	1.029328977	0.909	0.667
Terf1	0.204016262	1.029208617	0.455	0
Tnfrsf9	0.062369325	1.029199919	0.727	0
Cab39	0.318471039	1.027985527	0.545	0.333
Kpna1	0.318471039	1.027011605	0.545	0.333
Ly6e	0.386160013	1.025879473	0.273	0
Cand1	0.142747875	1.0255362	0.545	0
Bmpr2	0.204016262	1.025278079	0.455	0
Exoc2	0.283428874	1.024210911	0.364	0
Klf3	0.204016262	1.023114136	0.455	0
Psmg4	0.194817112	1.021358592	0.636	0.333
Gm47662	0.142747875	1.02111937	0.545	0
Gnas	0.117844039	1.017345732	0.909	0.333
Aida	0.283428874	1.016742897	0.364	0
Nap1l4	0.09637758	1.016733875	0.636	0
Hspbap1	0.142747875	1.015992761	0.545	0
Xpo7	0.716670632	1.015816762	0.364	0.333
Gbf1	0.339358654	1.015100915	0.727	0.333
Clcn5	0.523024369	1.013471519	0.182	0
Rasgef1b	0.283428874	1.01318456	0.364	0
Lrmda	0.516836257	1.012103987	0.636	0.333
Rps28	0.119470987	1.011259419	1	0.667
2200002D01Rik	0.142747875	1.010977937	0.545	0
Cox7b	0.142747875	1.010046619	0.545	0
Arl6ip1	0.204016262	1.009554096	0.455	0
Eif3h	0.194817112	1.008925033	0.636	0.333
Kdm1b	0.283428874	1.008304813	0.364	0
Rnf4	0.204016262	1.008149856	0.455	0
Tmem258	0.142747875	1.007517234	0.545	0
S100a10	0.283428874	1.006422967	0.364	0
Samd4b	0.142747875	1.004854193	0.545	0
Sdf2	0.204016262	1.004323275	0.455	0
Itm2b	0.273638839	1.003974488	0.909	0.333
Gabpb1	0.204016262	1.003794683	0.455	0
Pde4dip	0.318471039	1.003437556	0.545	0.333
Pdia3	0.058855115	1.001546948	0.818	0.333
Elavl1	0.330879009	1.001354434	0.636	0.333
Atp11a	0.156495924	1.000832557	0.818	0.333
Crk	0.204016262	1.000673122	0.455	0
Pfn1	0.18520268	1.000354318	0.909	0.667
Samsn1	0.06170669	0.999830787	1	1
Vps26a	0.09637758	0.999238879	0.636	0
Pus10	0.142747875	0.998942487	0.545	0
Cblb	0.18520268	0.998001653	0.909	0.667
Zc3h15	0.490376341	0.997608753	0.455	0.333
Unc93b1	0.204016262	0.997050192	0.455	0
Ppp2r2a	0.115396147	0.996771271	0.818	0.333
Bin1	0.386160013	0.99673775	0.273	0
Rab11b	0.142747875	0.996529221	0.545	0
Sec62	0.058855115	0.994936671	0.818	0.333
Calm1	0.161124949	0.994680456	1	0.667
Smap1	0.142747875	0.994031709	0.545	0
Dhx36	0.283428874	0.993732357	0.364	0
Alkbh6	0.204016262	0.99369026	0.455	0
Gbp2	0.09637758	0.99287882	0.636	0
Creg1	0.204016262	0.992487836	0.455	0
Ubr2	0.283428874	0.991628376	0.364	0
Ndufa13	0.142747875	0.991389796	0.545	0
Arl8b	0.318471039	0.991215293	0.545	0.333
Bmf	0.204016262	0.990932563	0.455	0
Pfdn2	0.204016262	0.990425987	0.455	0
Uqcr11	0.204016262	0.990086283	0.455	0
Sh3glb1	0.159279603	0.989946323	0.909	0.333
Poglut1	0.202694967	0.989734068	0.727	0.333
Cxcr4	0.523024369	0.989727434	0.182	0
Tmem19	0.156495924	0.989520877	0.818	0.333
Gabarap	0.207844	0.988866775	0.818	0.333
Mapk8	0.318471039	0.987655996	0.545	0.333
Klf10	0.386160013	0.987293226	0.273	0
Zfp207	0.058855115	0.987202339	0.818	0.333
Rpsa	0.212911903	0.987001672	1	1
Itpk1	0.318471039	0.986739348	0.545	0.333
Myl12a	0.318471039	0.98621215	0.545	0.333
Tasor2	0.204016262	0.98606111	0.455	0
Nfs1	0.523024369	0.985997928	0.182	0
Rps29	0.042960146	0.985037874	1	1
Ptpn2	0.318471039	0.984222373	0.545	0.333
Ramp3	0.283428874	0.983998204	0.364	0
Puf60	0.204016262	0.983666434	0.455	0
Srp14	0.204016262	0.983043785	0.455	0
Ero1lb	0.142747875	0.982932329	0.545	0
Abi1	0.210894408	0.982442673	0.909	0.333
Mvb12a	0.204016262	0.982303574	0.455	0
Nfkbib	0.490376341	0.981122181	0.455	0.333
Nfrkb	0.283428874	0.980945697	0.364	0
Prr5l	0.283428874	0.979515822	0.364	0
Lonp2	0.318471039	0.978025233	0.545	0.333
Slfn5	0.283428874	0.977766837	0.364	0
Socs2	0.310982499	0.977556963	0.909	0.667
Lasp1	0.142747875	0.977153768	0.545	0
Sumo1	0.159279603	0.976839961	0.909	0.333
Gem	0.523024369	0.976645198	0.182	0
Insl6	0.204016262	0.976245339	0.455	0
Ezh2	0.09637758	0.975318649	0.636	0
Tmem164	0.283428874	0.975201616	0.364	0
Abcc1	0.204016262	0.974561701	0.455	0
U2af1	0.318471039	0.973576027	0.545	0.333
Wipf1	0.202694967	0.973438205	0.727	0.333
Cdc73	0.318471039	0.972593805	0.545	0.333
Smad7	0.194817112	0.972076224	0.636	0.333
Nsmce3	0.318471039	0.971535852	0.545	0.333
Lrrc58	0.142747875	0.971496804	0.545	0
F11r	0.204016262	0.971079568	0.455	0
Acsl4	0.142747875	0.971020542	0.545	0
Golph3l	0.204016262	0.9699499	0.455	0
Cep135	0.09637758	0.969713876	0.636	0
Yme1l1	0.142747875	0.969153537	0.545	0
Tmem243	0.194817112	0.968561453	0.636	0.333
Tbcb	0.142747875	0.967993741	0.545	0
Eif4h	0.318471039	0.967231358	0.545	0.333
Acot13	0.204016262	0.964073162	0.455	0
Cox6c	0.156495924	0.963900175	0.818	0.333
Clec16a	0.204016262	0.963039711	0.455	0
Mrpl38	0.283428874	0.962510342	0.364	0
Dlg1	0.111297388	0.962096491	0.727	0.333
Amd1	0.204016262	0.961474637	0.455	0
Ldlrad4	0.283428874	0.960739553	0.364	0
Il21r	0.264990958	0.960641679	0.727	0.333
Cnih4	0.204016262	0.959590022	0.455	0
Zfp36l1	0.160664398	0.958799855	1	0.333
Dbnl	0.058855115	0.958719842	0.818	0.333
2900097C17Rik	0.204016262	0.956309346	0.455	0
Runx3	0.283428874	0.955878623	0.364	0
Vps13b	0.194817112	0.955037607	0.636	0.333
Vps41	0.204016262	0.953741404	0.455	0
Ccnl2	0.111297388	0.953543121	0.727	0.333
Abr	0.204016262	0.952470183	0.455	0
C130026I21Rik	0.283428874	0.952134324	0.364	0
Coro1c	0.09637758	0.951920829	0.636	0
Kctd12	0.194817112	0.951121753	0.636	0.333
Btg1	0.350201389	0.950721415	1	1
Dek	0.156495924	0.950582279	0.818	0.333
AA467197	0.283428874	0.950348996	0.364	0
Tuba1c	0.194817112	0.949688204	0.636	0.333
Fam91a1	0.142747875	0.949531833	0.545	0
Zfp217	0.318471039	0.949292454	0.545	0.333
Arpc4	0.159279603	0.948722238	0.909	0.333
Nfkbia	0.161124949	0.948611004	1	0.667
Rbm3	0.159279603	0.947363513	0.909	0.333
Cdcp1	0.283428874	0.947015604	0.364	0
Rbm17	0.204016262	0.946538974	0.455	0
Tmem183a	0.386160013	0.946289171	0.273	0
Pxn	0.204016262	0.944254896	0.455	0
Sdha	0.142747875	0.943545707	0.545	0
Usp48	0.283428874	0.943043495	0.364	0
Ubash3b	0.524153837	0.942493795	0.727	0.333
Ccl17	0.523024369	0.942315657	0.182	0
Errfi1	0.386160013	0.942235188	0.273	0
Erap1	0.204016262	0.941375185	0.455	0
Nr4a3	0.604958773	0.940966851	0.455	0.333
Acsl5	0.142747875	0.939946835	0.545	0
Rps3	0.119470987	0.939263947	1	0.667
Ndufa6	0.204016262	0.939250787	0.455	0
Mbtd1	0.425919074	0.939211062	0.727	0.333
Dynll2	0.318471039	0.938851707	0.545	0.333
Meaf6	0.142747875	0.938803677	0.545	0
Mrps16	0.09637758	0.93814423	0.636	0
Clasp1	0.111297388	0.937668961	0.727	0.333
Zfp451	0.283428874	0.936272449	0.364	0
Zbtb46	0.264990958	0.93594184	0.727	0.333
Elmsan1	0.386160013	0.93508831	0.273	0
Trnau1ap	0.204016262	0.934725474	0.455	0
Cks2	0.142747875	0.934205053	0.545	0
Iqcb1	0.09637758	0.934135462	0.636	0
Tln1	0.142747875	0.933736182	0.545	0
Inpp5b	0.204016262	0.933471422	0.455	0
Syf2	0.194817112	0.932346532	0.636	0.333
Bnip3l	0.142747875	0.931286933	0.545	0
Cdk5r1	0.204016262	0.931021392	0.455	0
Ccdc28b	0.204016262	0.930761383	0.455	0
Hsp90b1	0.283428874	0.929824285	0.364	0
Map4k5	0.386160013	0.929806708	0.273	0
Zkscan3	0.386160013	0.929444539	0.273	0
Mfhas1	0.490376341	0.929419625	0.455	0.333
H2-Q7	0.086768173	0.929083983	1	0.667
Cox17	0.318471039	0.928978847	0.545	0.333
Srsf6	0.283428874	0.928546539	0.364	0
Sema4a	0.318471039	0.92845972	0.545	0.333
Bcl2a1b	0.242390024	0.927482789	0.909	0.667
Chp1	0.204016262	0.927196175	0.455	0
Akap8l	0.386160013	0.92652114	0.273	0
Rps19	0.212911903	0.925304973	1	1
Rad23b	0.204016262	0.924640247	0.455	0
Cdc42	0.212408732	0.923516664	1	0.333
Stk38	0.283428874	0.923257056	0.364	0
Hnrnpa0	0.194817112	0.923159187	0.636	0.333
Ociad1	0.204016262	0.922857943	0.455	0
Trim30a	0.204016262	0.922467006	0.455	0
Septin9	0.204016262	0.922450181	0.455	0
Tcf12	1	0.922022062	0.273	0.333
Ifih1	0.142747875	0.918819575	0.545	0
Izumo4	0.204016262	0.918114935	0.455	0
Pnrc1	0.212408732	0.91794831	1	0.333
Tubb5	0.161124949	0.917831236	1	0.667
Fcf1	0.204016262	0.917767596	0.455	0
Rpl23a	0.273638839	0.917680545	0.909	0.333
Ifi27l2a	0.283428874	0.917324984	0.364	0
Uhmk1	0.204016262	0.917194265	0.455	0
Vps4b	0.142747875	0.916104775	0.545	0
Tpm1	0.339358654	0.91562836	0.727	0.333
Cask	0.344844214	0.915353954	0.818	0.333
AI413582	0.142747875	0.915114993	0.545	0
Bcl2l1	0.318471039	0.914410429	0.545	0.333
Patz1	0.09637758	0.913103111	0.636	0
Mir142hg	0.264990958	0.912767235	0.727	0.333
Cfdp1	0.318471039	0.9126356	0.545	0.333
Slc23a2	0.204016262	0.911776241	0.455	0
Acvr2a	0.283428874	0.911589325	0.364	0
Wbp2	0.283428874	0.911486183	0.364	0
Numb	0.204016262	0.909518381	0.455	0
Cx3cr1	0.490376341	0.909215001	0.455	0.333
Pde7a	0.318471039	0.909029926	0.545	0.333
Parp14	0.204016262	0.908366523	0.455	0
Cflar	0.348073627	0.908351913	0.818	0.667
Cerkl	0.523024369	0.907784235	0.182	0
Rpl27a	0.350201389	0.907296381	1	0.667
Psma2	0.490376341	0.906802941	0.455	0.333
Aldoa	0.204016262	0.906505763	0.455	0
Zmym4	0.142747875	0.906222344	0.545	0
Rmnd5a	0.716670632	0.905028552	0.364	0.333
Glipr1	0.716670632	0.904331234	0.364	0.333
Rprd2	0.204016262	0.903999578	0.455	0
Rnf144b	0.386160013	0.903804065	0.273	0
Mink1	0.283428874	0.90368947	0.364	0
Dpf2	0.204016262	0.903449306	0.455	0
Actr2	0.318471039	0.903169626	0.545	0.333
Col4a3bp	0.142747875	0.903103415	0.545	0
Rnf169	0.204016262	0.903018335	0.455	0
Pspc1	0.283428874	0.902730757	0.364	0
Ddx17	0.111297388	0.902139588	0.727	0.333
Rab2a	0.160664398	0.901476574	1	0.333
Slc7a11	0.490376341	0.901125662	0.455	0.333
Rab12	0.204016262	0.901015097	0.455	0
Rcn2	0.142747875	0.899611433	0.545	0
Eif3e	0.142747875	0.897864561	0.545	0
Ciita	1	0.897620923	0.273	0.333
Brk1	0.339358654	0.896513165	0.727	0.333
Commd10	0.204016262	0.89623661	0.455	0
Dhps	0.09637758	0.896045874	0.636	0
Cdh23	0.386160013	0.895831158	0.273	0
Eif4b	0.283428874	0.895446295	0.364	0
Alkbh5	0.204016262	0.895297294	0.455	0
Rela	0.204016262	0.894810815	0.455	0
Ifnar1	0.283428874	0.89476678	0.364	0
Klrk1	0.204016262	0.894241756	0.455	0
Znfx1	0.111297388	0.892284416	0.727	0.333
Palld	0.204016262	0.891998081	0.455	0
Smarce1	0.318471039	0.891964327	0.545	0.333
Atmin	0.283428874	0.89099119	0.364	0
Clint1	0.09637758	0.890723913	0.636	0
Ciapin1	0.386160013	0.889521073	0.273	0
Cnot6l	0.339358654	0.889464327	0.727	0.333
Ensa	0.204016262	0.889460232	0.455	0
Ssbp2	0.523024369	0.889321771	0.182	0
Anp32b	0.111297388	0.889229497	0.727	0.333
Trip12	0.256625815	0.888783849	0.636	0.333
Trim35	0.318471039	0.888419011	0.545	0.333
Dtx2	0.204016262	0.888410855	0.455	0
Gpi1	0.142747875	0.885601237	0.545	0
Sos1	0.386160013	0.885465599	0.273	0
Tbcd	0.204016262	0.885279623	0.455	0
Pde6d	0.318471039	0.8845082	0.545	0.333
Rnf6	0.386160013	0.884005842	0.273	0
Loxl3	0.204016262	0.883910189	0.455	0
Marcksl1	0.270428399	0.883793556	0.818	0.333
Chd8	0.142747875	0.883564068	0.545	0
Krit1	0.318471039	0.882908569	0.545	0.333
Zfp516	0.09637758	0.882566567	0.636	0
Pycard	0.142747875	0.881734389	0.545	0
Smim10l1	0.386160013	0.881352769	0.273	0
Riok3	0.283428874	0.880392822	0.364	0
Tpk1	0.204016262	0.880023562	0.455	0
Kras	0.490376341	0.879801464	0.455	0.333
Api5	0.318471039	0.879200336	0.545	0.333
Gng12	0.204016262	0.877622351	0.455	0
Selenos	0.204016262	0.877050149	0.455	0
Psma3	0.111297388	0.876876052	0.727	0.333
Picalm	0.194817112	0.876239754	0.636	0.333
Sbds	0.330879009	0.873980566	0.636	0.333
Smarcb1	0.142747875	0.873972187	0.545	0
Adam17	0.490376341	0.873818334	0.455	0.333
Rab3gap1	0.142747875	0.872994559	0.545	0
Cul2	0.204016262	0.872901473	0.455	0
Tent2	0.318471039	0.872112362	0.545	0.333
Plekha1	0.716670632	0.871279376	0.364	0.333
Dock1	0.730203242	0.870914903	0.455	0.333
Zfp62	0.142747875	0.870619168	0.545	0
Arfgef1	0.142747875	0.870074001	0.545	0
Zfp106	0.204016262	0.86995094	0.455	0
Fbxo33	0.617918601	0.869873414	0.545	0.333
Ythdc1	0.204016262	0.869755421	0.455	0
Dicer1	0.283428874	0.869322414	0.364	0
Chpt1	0.283428874	0.868542776	0.364	0
Ints14	0.386160013	0.867244942	0.273	0
Glud1	0.256625815	0.866149229	0.636	0.333
Snrnp70	0.194817112	0.864831228	0.636	0.333
Ivns1abp	0.283428874	0.864801019	0.364	0
Eif3j1	0.204016262	0.864655184	0.455	0
Ror1	0.523024369	0.864279869	0.182	0
Foxo3	0.523024369	0.864279869	0.182	0
Axin1	0.204016262	0.863652479	0.455	0
Epc2	0.716670632	0.86325662	0.364	0.333
AW554918	0.283428874	0.862707861	0.364	0
Prr13	0.283428874	0.861658362	0.364	0
Hspe1	0.194817112	0.860281217	0.636	0.333
Sntb2	0.283428874	0.860152691	0.364	0
Atp2b1	0.533416513	0.859571782	1	0.667
Trak2	0.386160013	0.858649955	0.273	0
Arfgap3	0.490376341	0.857567355	0.455	0.333
Slc4a2	0.142747875	0.85735778	0.545	0
Usp47	0.194817112	0.857170845	0.636	0.333
Polr1d	0.194817112	0.857034158	0.636	0.333
Bcor	0.204016262	0.85699008	0.455	0
Npepps	0.318471039	0.856827513	0.545	0.333
Mob1a	0.142747875	0.856453259	0.545	0
Set	0.318471039	0.855837014	0.545	0.333
4833420G17Rik	1	0.855546061	0.273	0.333
H2-DMb1	0.523024369	0.854546275	0.182	0
Cul1	0.202694967	0.853524058	0.727	0.333
Rala	0.156495924	0.853398895	0.818	0.333
Dap3	0.111297388	0.852975302	0.727	0.333
Htr1f	0.523024369	0.852617544	0.182	0
Cers6	0.350201389	0.852342061	1	0.667
Rnaset2a	0.283428874	0.851937071	0.364	0
Rapgef1	0.386160013	0.851239685	0.273	0
Kcnq1ot1	0.523024369	0.851130251	0.182	0
Sys1	0.204016262	0.84940962	0.455	0
Tmed5	0.716670632	0.84818881	0.364	0.333
Rasip1	0.204016262	0.847315148	0.455	0
Itfg1	0.283428874	0.846959362	0.364	0
Gm13212	0.386160013	0.846882217	0.273	0
Gna13	0.330879009	0.846666523	0.636	0.333
Sh3bp5	0.204016262	0.846394371	0.455	0
Txn1	0.391283841	0.845425099	0.909	0.667
Rspry1	0.506005813	0.845248681	0.545	0.333
Rxylt1	0.523024369	0.844685273	0.182	0
Cxcl16	0.06170669	0.844165069	1	0.667
Cbx7	0.386160013	0.843271385	0.273	0
Ly86	0.339358654	0.842913689	0.727	0.333
Raf1	0.194817112	0.841885668	0.636	0.333
Kansl1	0.344844214	0.841636774	0.818	0.333
Atp5g2	0.524153837	0.841403983	0.727	0.333
Acadl	0.204016262	0.841389153	0.455	0
Rnh1	0.283428874	0.841258554	0.364	0
Mbd5	0.386160013	0.840480707	0.273	0
Myl6	0.875726621	0.840214171	0.818	0.667
Smc4	0.058855115	0.839309341	0.818	0.333
Trpm7	0.256625815	0.839294002	0.636	0.333
Kdm2b	0.344844214	0.838942224	0.818	0.333
Pml	0.142747875	0.838755312	0.545	0
Agap3	0.386160013	0.838478856	0.273	0
Trpc4ap	0.111297388	0.837912782	0.727	0.333
Mia2	0.283428874	0.837365819	0.364	0
Ppp4c	0.283428874	0.837231827	0.364	0
Gpbp1l1	0.386160013	0.836559942	0.273	0
Naa50	0.204016262	0.835671648	0.455	0
Atp6v1a	0.204016262	0.835624934	0.455	0
Spg21	0.283428874	0.834944589	0.364	0
Galnt2l	0.275757848	0.833537253	1	0.667
Cnot1	0.339358654	0.832665398	0.727	0.333
Snx6	0.318471039	0.832464008	0.545	0.333
Arhgap12	0.204016262	0.832461193	0.455	0
Vopp1	0.204016262	0.831722638	0.455	0
Mtf1	0.283428874	0.831621166	0.364	0
Arid5b	0.386160013	0.83089686	0.273	0
Gmeb1	0.204016262	0.829826874	0.455	0
Birc2	0.275757848	0.82965731	1	0.667
Ube4b	0.028564715	0.829587438	0.909	0.333
Srsf7	0.256625815	0.829443449	0.636	0.333
Hint3	0.204016262	0.829428449	0.455	0
Usp33	0.283428874	0.829327746	0.364	0
Cyfip1	0.330879009	0.828993186	0.636	0.333
Mapkapk2	0.339358654	0.828592576	0.727	0.333
Gapdh	0.273638839	0.828566389	0.909	0.333
Sec61a1	0.318471039	0.82804769	0.545	0.333
Zdhhc21	0.204016262	0.827782268	0.455	0
Stat5b	0.716670632	0.826526724	0.364	0.333
Gm47507	0.523024369	0.826512443	0.182	0
Ppp4r1	0.386160013	0.825450013	0.273	0
Coro2a	0.617918601	0.825344615	0.545	0.333
Anp32a	0.204016262	0.824931437	0.455	0
Strap	0.142747875	0.824474597	0.545	0
Ccnt1	0.194817112	0.822705629	0.636	0.333
Hnrnpa2b1	0.159279603	0.822219644	0.909	0.333
Zdhhc6	0.283428874	0.822027522	0.364	0
Ythdf1	0.204016262	0.820926518	0.455	0
Rpl15	0.275229679	0.820918363	1	0.333
Gtpbp2	0.386160013	0.820718195	0.273	0
Atp6v0a1	0.264990958	0.82024046	0.727	0.333
Zfp131	0.283428874	0.81801407	0.364	0
Pura	0.283428874	0.817875808	0.364	0
Hipk3	0.386160013	0.817853397	0.273	0
Naip2	0.142747875	0.815735017	0.545	0
Tm2d2	0.283428874	0.815207312	0.364	0
Fam32a	0.194817112	0.814673641	0.636	0.333
Lypla2	0.142747875	0.814508859	0.545	0
Haghl	0.204016262	0.814504908	0.455	0
Sptan1	0.330879009	0.814359321	0.636	0.333
Ptprs	0.111297388	0.814125847	0.727	0.333
Rbm22	0.142747875	0.814097524	0.545	0
Ctcf	0.490376341	0.813825324	0.455	0.333
Nabp1	0.318471039	0.81373224	0.545	0.333
Etfa	0.204016262	0.811936981	0.455	0
P3h1	0.523024369	0.811081305	0.182	0
Wdr45b	0.194817112	0.810591028	0.636	0.333
Fmnl1	0.142747875	0.8105085	0.545	0
Sec16a	0.204016262	0.809998789	0.455	0
Pik3c3	0.204016262	0.809886181	0.455	0
B4galt1	0.283428874	0.809727345	0.364	0
Kdelr1	0.204016262	0.808655302	0.455	0
Prdx2	0.204016262	0.808107827	0.455	0
Chpf	0.523024369	0.806965029	0.182	0
Yars	0.523024369	0.806965029	0.182	0
Frs2	0.386160013	0.806375845	0.273	0
Pdcd6	0.204016262	0.805809218	0.455	0
Fam219a	0.490376341	0.805246477	0.455	0.333
Rps15a	0.212911903	0.804529983	1	1
Nup214	0.142747875	0.804264668	0.545	0
Fuca1	0.283428874	0.803878154	0.364	0
Bfar	0.386160013	0.803801421	0.273	0
Poldip3	0.490376341	0.803757419	0.455	0.333
Rpl21	0.585375924	0.80340196	0.909	0.667
Gtf2e1	0.523024369	0.8028413	0.182	0
Pik3ca	0.405783096	0.802802229	0.545	0.333
Osbpl11	0.204016262	0.802796815	0.455	0
Bloc1s2	0.204016262	0.802715016	0.455	0
2700038G22Rik	0.283428874	0.801995172	0.364	0
C2cd5	0.318471039	0.801698562	0.545	0.333
Papola	0.283428874	0.801674581	0.364	0
Ctps2	0.283428874	0.801571937	0.364	0
Tgfb1	0.283428874	0.800425479	0.364	0
Fancl	0.204016262	0.7997904	0.455	0
Hnrnpu	0.204016262	0.798927133	0.455	0
Gnl2	0.524153837	0.798584026	0.727	0.333
Fam160b2	0.523024369	0.798220576	0.182	0
Nemf	0.204016262	0.798220552	0.455	0
Mtmr12	0.194817112	0.797946874	0.636	0.333
Arnt	0.386160013	0.797012923	0.273	0
Trim25	0.283428874	0.79572921	0.364	0
Mtch1	0.204016262	0.795536235	0.455	0
Sdcbp	0.523024369	0.79542446	0.182	0
Qtrt1	0.523024369	0.79542446	0.182	0
Rsrc2	0.264990958	0.79504272	0.727	0.333
Ube2w	0.283428874	0.794967061	0.364	0
Ptpn9	0.204016262	0.794587085	0.455	0
Serpinb1a	0.386160013	0.794558286	0.273	0
Wdtc1	0.283428874	0.793793239	0.364	0
Prpf39	0.142747875	0.791665432	0.545	0
Rps11	0.086768173	0.790936236	1	1
Rab14	0.490376341	0.790825125	0.455	0.333
Fscn1	0.212911903	0.790672934	1	0.667
Scaf4	0.204016262	0.790402116	0.455	0
Idnk	0.142747875	0.790168239	0.545	0
Fam76b	0.283428874	0.789910914	0.364	0
Rnf34	0.283428874	0.78981529	0.364	0
Metap2	0.204016262	0.789356735	0.455	0
Arrb2	0.058855115	0.789133775	0.818	0.333
Scp2	0.204016262	0.78881058	0.455	0
Nrip1	0.506005813	0.788630538	0.545	0.333
Gdap2	0.386160013	0.787891756	0.273	0
Pygl	0.318471039	0.787854376	0.545	0.333
Hmgcs1	0.386160013	0.787780827	0.273	0
Fam53b	0.142747875	0.787497675	0.545	0
Timmdc1	0.283428874	0.786729562	0.364	0
Arpc2	0.242390024	0.785880105	0.909	0.667
Ube2r2	0.283428874	0.785615339	0.364	0
Susd6	1	0.785180217	0.273	0.333
Tomm7	0.270428399	0.785107027	0.818	0.333
Fbxl17	0.506005813	0.785080048	0.545	0.333
Trim26	0.283428874	0.784972383	0.364	0
Csad	0.386160013	0.784494101	0.273	0
Ppfibp1	0.283428874	0.784224268	0.364	0
Cd9	0.204016262	0.783834496	0.455	0
Pira2	0.204016262	0.783740882	0.455	0
Fam193a	0.194817112	0.783607119	0.636	0.333
Hnrnpdl	0.207844	0.783233988	0.818	0.333
Tnpo1	0.202694967	0.783056485	0.727	0.333
Ift172	0.142747875	0.782827466	0.545	0
Gpatch2l	0.194817112	0.782736581	0.636	0.333
Nfe2l1	0.204016262	0.782343208	0.455	0
Kat2b	0.194817112	0.781929941	0.636	0.333
Zfp407	0.386160013	0.781609399	0.273	0
Sipa1l1	0.506005813	0.781302977	0.545	0.333
Cebpg	0.204016262	0.781125266	0.455	0
Utrn	0.283428874	0.780965	0.364	0
Sumo3	0.142747875	0.778963606	0.545	0
Tpp1	0.283428874	0.777848744	0.364	0
Sort1	0.490376341	0.776810643	0.455	0.333
Cpq	0.386160013	0.776081699	0.273	0
Zfp280d	0.194817112	0.775623378	0.636	0.333
Srsf9	0.204016262	0.775446994	0.455	0
Herc1	0.194817112	0.77470095	0.636	0.333
Rab7	0.490376341	0.774382457	0.455	0.333
Usp12	0.490376341	0.774112152	0.455	0.333
Golga5	0.386160013	0.773935978	0.273	0
Kdm1a	0.283428874	0.773677003	0.364	0
Pbdc1	0.283428874	0.773566425	0.364	0
Rpl35a	0.275757848	0.773176419	1	0.667
Gadd45b	0.212911903	0.772922216	1	1
Ube2q2	0.386160013	0.771868612	0.273	0
Rab21	0.210894408	0.771839653	0.909	0.333
Cdk7	0.386160013	0.771625846	0.273	0
Slc30a7	0.386160013	0.771238973	0.273	0
Tsg101	0.386160013	0.770948751	0.273	0
Atp5d	0.318471039	0.770775985	0.545	0.333
Vezt	0.523024369	0.770638672	0.182	0
Nckap1l	0.490376341	0.770162439	0.455	0.333
Ndufs4	0.204016262	0.769862702	0.455	0
Ksr1	0.716670632	0.769816007	0.364	0.333
Mex3c	0.111297388	0.769767922	0.727	0.333
Med11	0.283428874	0.769614567	0.364	0
Cmip	0.349671316	0.769412609	1	0.333
Golph3	0.283428874	0.769184396	0.364	0
Pi4k2a	0.283428874	0.768937058	0.364	0
Tm9sf2	0.490376341	0.768667985	0.455	0.333
Zfp706	0.194817112	0.768529858	0.636	0.333
Vcl	0.204016262	0.76747963	0.455	0
Arhgef9	0.386160013	0.766905457	0.273	0
4933406J09Rik	0.523024369	0.766739079	0.182	0
Ostf1	0.533416513	0.766090485	1	0.667
Rp9	0.386160013	0.766039924	0.273	0
Cacybp	0.283428874	0.765675067	0.364	0
A930007I19Rik	0.204016262	0.765310404	0.455	0
Mgat4a	0.318471039	0.764035025	0.545	0.333
Smndc1	0.204016262	0.764003465	0.455	0
Vsig10	0.270428399	0.763536424	0.818	0.333
Ndufs5	0.386160013	0.763461947	0.273	0
Zfp36	0.754449742	0.762674554	0.727	1
Psmd14	0.156495924	0.762655794	0.818	0.333
Smarcc2	0.283428874	0.762015638	0.364	0
Mapk8ip3	0.142747875	0.761910818	0.545	0
Psmb4	0.204016262	0.761711196	0.455	0
Marchf7	0.431166245	0.761458248	0.818	0.333
Ufc1	0.142747875	0.761432616	0.545	0
Gsr	0.204016262	0.760931603	0.455	0
Atg5	0.204016262	0.760829897	0.455	0
Kdm4a	0.283428874	0.760637877	0.364	0
Dhx38	0.283428874	0.760626218	0.364	0
Brd8	0.490376341	0.760482099	0.455	0.333
Tmem39b	0.386160013	0.759853401	0.273	0
1810058I24Rik	0.204016262	0.75900532	0.455	0
Prkx	0.204016262	0.758942628	0.455	0
Adar	0.386160013	0.75871315	0.273	0
Psmd2	0.204016262	0.758491786	0.455	0
Wbp1l	0.386160013	0.758052484	0.273	0
Gas2l1	0.204016262	0.757668026	0.455	0
Brcc3	0.204016262	0.757122547	0.455	0
Capg	0.283428874	0.756397258	0.364	0
Ddx23	0.283428874	0.756397258	0.364	0
Emc7	0.283428874	0.755868062	0.364	0
Eif3g	0.204016262	0.754741995	0.455	0
Atp6v0e	0.339358654	0.753821181	0.727	0.333
Mta2	0.283428874	0.753635909	0.364	0
Mapre1	0.339358654	0.752979601	0.727	0.333
Cdc42se2	0.283428874	0.752360665	0.364	0
Map2k5	0.283428874	0.752036715	0.364	0
Nsrp1	0.283428874	0.751916445	0.364	0
Mphosph10	0.283428874	0.751566623	0.364	0
Lpxn	0.523024369	0.750591519	0.182	0
Rp2	0.142747875	0.750495726	0.545	0
Eea1	0.204016262	0.750086313	0.455	0
Sat1	0.528852915	0.749943732	0.818	0.333
Gfm2	0.386160013	0.749336838	0.273	0
Tbc1d9b	0.204016262	0.74886738	0.455	0
Ybx1	0.339358654	0.748436969	0.727	0.333
Uqcrq	0.490376341	0.74793073	0.455	0.333
Supt5	0.194817112	0.747754279	0.636	0.333
Srebf2	0.318471039	0.747280566	0.545	0.333
Catsperg1	0.283428874	0.74692576	0.364	0
Crtc2	0.523024369	0.746689709	0.182	0
Ei24	0.523024369	0.746689709	0.182	0
Fbxw4	0.523024369	0.746689709	0.182	0
Rtraf	0.194817112	0.746658196	0.636	0.333
Ric1	0.273638839	0.746623026	0.909	0.333
Nop53	0.142747875	0.746473155	0.545	0
Pim1	0.483040779	0.746119289	0.909	0.667
Srpr	0.204016262	0.745508129	0.455	0
Tram2	0.523024369	0.745041283	0.182	0
Prdm1	0.283428874	0.744829166	0.364	0
Ssb	0.273638839	0.744741433	0.909	0.333
Bdp1	0.204016262	0.744251419	0.455	0
Anapc7	0.283428874	0.744076079	0.364	0
Fus	0.270428399	0.743696092	0.818	0.333
Serinc1	0.204016262	0.743028282	0.455	0
Wnt11	0.204016262	0.742702229	0.455	0
Pdlim4	0.318471039	0.74264207	0.545	0.333
Abraxas2	0.283428874	0.742401587	0.364	0
Arf5	0.330879009	0.742159162	0.636	0.333
Efhd2	0.242390024	0.741955757	0.909	0.667
Dnajb14	0.386160013	0.741865522	0.273	0
Eml4	0.283428874	0.74153926	0.364	0
Drosha	0.283428874	0.741223557	0.364	0
Leprot	0.142747875	0.741204671	0.545	0
Rps27a	0.533416513	0.741103759	1	0.667
Nudcd3	0.283428874	0.740578433	0.364	0
Cpsf6	0.111297388	0.738998471	0.727	0.333
Serpinb6b	0.516836257	0.738819222	0.636	0.333
Lrpap1	0.283428874	0.738315781	0.364	0
Klc1	0.386160013	0.738215211	0.273	0
Snw1	0.386160013	0.738100681	0.273	0
Akr1b3	0.283428874	0.737910054	0.364	0
Mrnip	0.386160013	0.736928962	0.273	0
Ppwd1	0.386160013	0.73632008	0.273	0
Golga4	0.283428874	0.735498273	0.364	0
Nck1	0.283428874	0.735490808	0.364	0
Srgap2	0.283428874	0.735117232	0.364	0
Scamp2	0.330879009	0.733355961	0.636	0.333
Slc7a5	0.283428874	0.733202848	0.364	0
Zfp335os	0.386160013	0.732716989	0.273	0
Asl	0.204016262	0.732195972	0.455	0
Zmym1	0.386160013	0.731778322	0.273	0
Rictor	0.256625815	0.731486012	0.636	0.333
Mrps12	0.386160013	0.731186989	0.273	0
Dpm3	0.283428874	0.731110396	0.364	0
Bclaf3	0.283428874	0.730944451	0.364	0
Sec61b	0.344844214	0.730405713	0.818	0.333
Fgd2	0.283428874	0.730316816	0.364	0
Csnk1d	0.194817112	0.730213744	0.636	0.333
Zfp608	0.405783096	0.729172427	0.545	0.333
Otud4	0.204016262	0.729028631	0.455	0
Actr10	0.204016262	0.728289792	0.455	0
Dgkh	0.386160013	0.727923763	0.273	0
Atp5c1	0.318471039	0.725495796	0.545	0.333
Slc38a6	0.386160013	0.724720711	0.273	0
Chmp3	0.490376341	0.724388065	0.455	0.333
Mrpl43	0.283428874	0.724311506	0.364	0
Tmem167	0.194817112	0.723686524	0.636	0.333
Sh2d2a	0.283428874	0.723495048	0.364	0
Bclaf1	0.490376341	0.722815704	0.455	0.333
Uhrf2	0.204016262	0.722806949	0.455	0
Nt5dc1	0.283428874	0.722739759	0.364	0
Rsrp1	0.202694967	0.722610209	0.727	0.333
Birc6	0.41777502	0.722123467	0.636	0.333
Sumo2	0.348073627	0.721263509	0.909	0.333
Lrrk1	0.533416513	0.720889608	1	1
Slc25a19	0.523024369	0.719891157	0.182	0
Hdac1	0.194817112	0.719491348	0.636	0.333
Wee1	0.283428874	0.718612631	0.364	0
Rngtt	0.344844214	0.718489038	0.818	0.333
Ppp1r9b	0.142747875	0.718145905	0.545	0
Paip2	0.318471039	0.718077206	0.545	0.333
Mcmbp	0.318471039	0.718051602	0.545	0.333
Grn	0.386160013	0.717051892	0.273	0
Limd2	0.386160013	0.717051892	0.273	0
2700049A03Rik	0.283428874	0.716645375	0.364	0
Senp5	0.283428874	0.716465337	0.364	0
Ubxn2a	0.283428874	0.716364399	0.364	0
Tbc1d20	0.490376341	0.716352055	0.455	0.333
Idi1	0.490376341	0.71606754	0.455	0.333
Vps28	0.283428874	0.715868053	0.364	0
Eif2ak1	0.386160013	0.715730523	0.273	0
Laptm4a	0.194817112	0.715674613	0.636	0.333
Anxa5	0.142747875	0.715006132	0.545	0
Sun1	0.523024369	0.714900785	0.182	0
Vps53	0.283428874	0.714047861	0.364	0
Rabgap1	0.490376341	0.713671705	0.455	0.333
Nampt	0.516836257	0.713371449	0.636	0.333
Clu	0.386160013	0.713353736	0.273	0
Mrpl14	0.330879009	0.712988501	0.636	0.333
Smad1	0.204016262	0.712912465	0.455	0
Zdhhc3	0.386160013	0.712391828	0.273	0
Atxn7	0.431166245	0.712064369	0.818	0.333
Rnf149	0.716670632	0.711725274	0.364	0.333
Stat3	0.348073627	0.711696206	0.818	0.667
Osbpl7	0.386160013	0.711105199	0.273	0
Camsap2	0.490376341	0.711006112	0.455	0.333
Cyba	0.533416513	0.710240473	1	0.667
Gm13561	0.386160013	0.709859594	0.273	0
Me2	0.386160013	0.709266513	0.273	0
Akap11	0.386160013	0.708922524	0.273	0
Ranbp2	0.425919074	0.708757389	0.727	0.333
Taf12	0.523024369	0.708588671	0.182	0
Gtf2f2	0.330879009	0.707988421	0.636	0.333
Atg2a	0.283428874	0.707750282	0.364	0
Bst2	0.490376341	0.707329028	0.455	0.333
Ankrd11	0.350201389	0.707237668	1	0.667
Ankrd10	0.523024369	0.706302693	0.182	0
Mcph1	0.523024369	0.706302693	0.182	0
Igsf8	0.283428874	0.706140666	0.364	0
Fmr1	0.506005813	0.705901398	0.545	0.333
Trappc10	0.204016262	0.70585728	0.455	0
Snrpc	0.204016262	0.705504197	0.455	0
Dscaml1	0.739485369	0.705403886	0.545	0.333
H2aw	0.386160013	0.705324592	0.273	0
Rnf150	0.523024369	0.705146773	0.182	0
Cox6a1	0.490376341	0.70462916	0.455	0.333
Srcap	0.386160013	0.704570444	0.273	0
Mapk3	0.283428874	0.704021119	0.364	0
Anapc13	0.142747875	0.703912055	0.545	0
Gorasp2	0.386160013	0.703564965	0.273	0
Eif2ak3	0.386160013	0.703564965	0.273	0
Gpc1	0.283428874	0.703351117	0.364	0
Mbnl1	0.604958773	0.703136136	0.455	0.333
Wnk1	0.350201389	0.702451279	1	1
Vps39	0.142747875	0.702349384	0.545	0
Pcnp	0.506005813	0.702188931	0.545	0.333
Rnf167	0.142747875	0.702153489	0.545	0
Ost4	0.204016262	0.700700516	0.455	0
Lman2	0.204016262	0.700700516	0.455	0
Smpdl3a	0.386160013	0.70045751	0.273	0
Erp44	0.490376341	0.700001681	0.455	0.333
Dpy19l1	0.318471039	0.699520407	0.545	0.333
Nfya	0.194817112	0.699341628	0.636	0.333
Atad5	0.283428874	0.699002342	0.364	0
Senp1	0.523024369	0.698340372	0.182	0
Uap1	0.524153837	0.69752084	0.727	0.333
Pign	0.283428874	0.697481258	0.364	0
Usp53	0.283428874	0.696926067	0.364	0
Eif4g3	0.386160013	0.696613284	0.273	0
Iscu	0.348073627	0.696382311	0.909	0.333
Msra	0.523024369	0.695744095	0.182	0
Kif13b	0.523024369	0.695744095	0.182	0
Spidr	0.490376341	0.694155697	0.455	0.333
1700084C06Rik	0.386160013	0.694048593	0.273	0
H2az1	0.350201389	0.693743628	1	0.667
Sipa1	0.523024369	0.693709323	0.182	0
Psmd8	0.318471039	0.693656857	0.545	0.333
Myo18a	0.523024369	0.693616077	0.182	0
Tardbp	0.283428874	0.693260004	0.364	0
Alkbh1	0.283428874	0.693129455	0.364	0
Madd	0.386160013	0.693074285	0.273	0
Rnf157	0.283428874	0.691652992	0.364	0
Ptpa	0.283428874	0.691363409	0.364	0
Gadd45g	0.386160013	0.691030457	0.273	0
Tbc1d22a	0.283428874	0.690389299	0.364	0
Zup1	0.111297388	0.690355146	0.727	0.333
Cstb	0.730203242	0.690196815	0.455	0.333
Mrpl9	0.204016262	0.689721306	0.455	0
Atxn2l	0.204016262	0.68893437	0.455	0
Far1	0.604958773	0.688874137	0.455	0.333
Kansl3	0.716670632	0.688723068	0.364	0.333
Nudt17	0.344844214	0.688510641	0.818	0.333
Senp2	0.204016262	0.688471305	0.455	0
Slbp	0.204016262	0.688286264	0.455	0
Tm9sf4	0.283428874	0.68807612	0.364	0
Atg10	0.523024369	0.687719161	0.182	0
Hnrnpl	0.626844914	0.686928964	0.636	0.333
Eif2a	0.142747875	0.686367533	0.545	0
Uckl1	0.386160013	0.685221078	0.273	0
Slc35a3	0.386160013	0.685221078	0.273	0
A430005L14Rik	0.386160013	0.685221078	0.273	0
Arl6ip4	0.204016262	0.685070497	0.455	0
Togaram1	0.283428874	0.684916862	0.364	0
Rest	0.516836257	0.684769504	0.636	0.333
Gfpt1	0.348073627	0.684643741	0.909	0.333
Pkp3	0.386160013	0.684600218	0.273	0
Taok1	0.506005813	0.684564417	0.545	0.333
E4f1	0.283428874	0.684466861	0.364	0
C1qtnf12	0.523024369	0.68413446	0.182	0
Ogdh	0.204016262	0.683005944	0.455	0
Aak1	0.283428874	0.682161004	0.364	0
Il3ra	0.386160013	0.682055485	0.273	0
Chtop	0.204016262	0.681896029	0.455	0
Ifitm2	0.490376341	0.681738169	0.455	0.333
Patl1	0.283428874	0.681432769	0.364	0
Tor1aip1	0.626844914	0.681354712	0.636	0.333
Nuak1	0.283428874	0.681234504	0.364	0
Plin3	0.283428874	0.681234504	0.364	0
Fem1b	0.283428874	0.680586907	0.364	0
Ccdc112	0.523024369	0.680461932	0.182	0
Cnot3	0.204016262	0.679374838	0.455	0
Bax	0.283428874	0.678930523	0.364	0
Acap2	0.283428874	0.678567022	0.364	0
H2aj	0.204016262	0.677898237	0.455	0
Cops4	0.204016262	0.677761628	0.455	0
Fam104a	0.318471039	0.677647928	0.545	0.333
Nkap	0.204016262	0.6774016	0.455	0
Nfkb1	0.875726621	0.6771704	0.818	0.667
Brpf1	0.283428874	0.676120511	0.364	0
Fyn	0.425919074	0.675168688	0.727	0.333
Rcl1	0.283428874	0.674969146	0.364	0
2210016F16Rik	0.283428874	0.674856553	0.364	0
3830406C13Rik	0.204016262	0.674627342	0.455	0
Ube3b	0.523024369	0.674620742	0.182	0
Cops3	0.523024369	0.674620742	0.182	0
Atg14	0.283428874	0.674423497	0.364	0
Ube2j1	0.283428874	0.674379904	0.364	0
Usp4	0.386160013	0.674284202	0.273	0
Rnf166	0.204016262	0.673819745	0.455	0
Tmbim4	0.405783096	0.672940953	0.545	0.333
Zfp398	0.283428874	0.672747324	0.364	0
Bub3	0.204016262	0.672690346	0.455	0
Gaa	0.386160013	0.672507015	0.273	0
Dnajc10	0.283428874	0.672348001	0.364	0
Zfp984	0.142747875	0.67228959	0.545	0
Slc25a4	0.425919074	0.671695389	0.727	0.333
Snrpb	0.490376341	0.670869377	0.455	0.333
Trappc8	0.204016262	0.670806942	0.455	0
Vps16	0.142747875	0.670174484	0.545	0
Ltc4s	0.283428874	0.670151499	0.364	0
Ranbp3	0.386160013	0.669714909	0.273	0
Sec61g	0.344844214	0.669584666	0.818	0.333
Hlcs	0.386160013	0.66924772	0.273	0
Gm26510	0.386160013	0.669029527	0.273	0
Nrd1	0.523024369	0.669028724	0.182	0
Tmem30a	0.283428874	0.668775065	0.364	0
Phb2	0.283428874	0.668663302	0.364	0
Copb1	0.283428874	0.668663302	0.364	0
Lims1	0.41777502	0.668582941	0.636	0.333
Ap1s3	0.716670632	0.668422188	0.364	0.333
Pkd2l2	0.386160013	0.668218789	0.273	0
Zfp787	0.386160013	0.66763995	0.273	0
Gm17056	0.283428874	0.667337807	0.364	0
Pcif1	0.490376341	0.666573769	0.455	0.333
Ehmt2	0.204016262	0.666555592	0.455	0
Spg11	0.204016262	0.666274426	0.455	0
Gtf2e2	0.204016262	0.666274426	0.455	0
Ascc1	0.386160013	0.665970387	0.273	0
Pias3	0.386160013	0.665845956	0.273	0
Fbxo30	0.386160013	0.665833644	0.273	0
Gng5	0.425919074	0.665473755	0.727	0.333
Klhl24	0.490376341	0.665412404	0.455	0.333
Cd63	0.348073627	0.665034815	0.909	0.333
Gpbp1	0.264990958	0.664726299	0.727	0.333
Arsb	0.523024369	0.66458252	0.182	0
Snrpg	0.506005813	0.664535342	0.545	0.333
Ttll5	0.716670632	0.664484833	0.364	0.333
Mon2	0.318471039	0.664233048	0.545	0.333
Acer3	0.386160013	0.664000917	0.273	0
Dpp8	0.204016262	0.663711783	0.455	0
Pex14	0.283428874	0.66366778	0.364	0
Il18bp	0.283428874	0.66366778	0.364	0
Usf1	0.386160013	0.662905552	0.273	0
Gm49662	0.386160013	0.662816437	0.273	0
Dap	1	0.662426237	0.273	0.333
Acbd5	0.716670632	0.662391852	0.364	0.333
Rps6ka1	0.204016262	0.661997195	0.455	0
Rexo4	0.204016262	0.660902588	0.455	0
Plekhm2	0.425919074	0.660618717	0.727	0.333
Hmga1	0.283428874	0.660600546	0.364	0
Zc3h3	0.386160013	0.660568945	0.273	0
Ftl1-ps1	0.386160013	0.66038029	0.273	0
Ptgs2	0.523024369	0.659834193	0.182	0
Psmb7	0.194817112	0.6597828	0.636	0.333
Scfd1	0.204016262	0.659686281	0.455	0
Usp24	0.204016262	0.658578271	0.455	0
Ext2	0.283428874	0.657457878	0.364	0
Rtf2	0.318471039	0.657440502	0.545	0.333
Arhgap26.1	0.386160013	0.657372982	0.273	0
Tubb2a	0.524153837	0.657021467	0.727	0.333
Il15	0.273638839	0.656534472	0.909	0.333
Micall1	0.386160013	0.656430421	0.273	0
Jade1	0.283428874	0.656212446	0.364	0
Slc25a51	0.523024369	0.656169122	0.182	0
Phrf1	0.283428874	0.65562219	0.364	0
Ccdc122	0.386160013	0.655520617	0.273	0
Oip5os1	0.204016262	0.654803881	0.455	0
Stx16	0.283428874	0.654369768	0.364	0
Mthfs	0.405783096	0.653641398	0.545	0.333
Rassf3	0.242390024	0.653338994	0.909	0.667
Elmod3	0.386160013	0.653126789	0.273	0
Slc38a1	0.604958773	0.653027008	0.455	0.333
Leng9	0.386160013	0.651984454	0.273	0
Mau2	0.386160013	0.651984454	0.273	0
Ripor2	0.386160013	0.651984454	0.273	0
Ap2s1	0.318471039	0.651401494	0.545	0.333
Ptpro	0.386160013	0.651045029	0.273	0
Kcnk6	0.283428874	0.650929311	0.364	0
Pin4	0.283428874	0.650726809	0.364	0
Dop1b	0.386160013	0.650242048	0.273	0
Oprd1	0.283428874	0.649685027	0.364	0
Rnf7	0.204016262	0.649591771	0.455	0
Milr1	0.523024369	0.648793081	0.182	0
Pogk	0.204016262	0.648782632	0.455	0
Gm17276	0.523024369	0.648143839	0.182	0
1700019L13Rik	0.386160013	0.647392322	0.273	0
Oxr1	0.386160013	0.647173453	0.273	0
Kif2a	0.204016262	0.647047334	0.455	0
Arl8a	0.716670632	0.646778718	0.364	0.333
Tmem176a	0.434247693	0.646527129	0.909	0.333
Fbxo45	0.283428874	0.646350336	0.364	0
Arhgdia	0.273638839	0.645864255	0.909	0.333
Ankfy1	0.283428874	0.645704405	0.364	0
Ddx54	1	0.645617929	0.273	0.333
Tcp1	0.204016262	0.645218025	0.455	0
Senp6	0.318471039	0.644692517	0.545	0.333
Gpcpd1	0.490376341	0.644217023	0.455	0.333
Gm11290	0.386160013	0.643528802	0.273	0
Rpl13	0.350201389	0.643236431	1	0.667
Adam10	0.490376341	0.642967645	0.455	0.333
Lonp1	0.386160013	0.642862095	0.273	0
Mob3b	0.523024369	0.642688622	0.182	0
Eif4a3	0.523024369	0.641648969	0.182	0
Tmem39a	0.350201389	0.641597937	1	1
Mrps7	0.386160013	0.641136143	0.273	0
Nr2c2	0.490376341	0.640720849	0.455	0.333
Mrps6	0.283428874	0.640514882	0.364	0
Sart3	0.490376341	0.640301235	0.455	0.333
Rubcn	0.523024369	0.639790579	0.182	0
Mkrn1	0.283428874	0.639375194	0.364	0
Ndufb10	0.318471039	0.639252903	0.545	0.333
Slc46a3	0.716670632	0.638965942	0.364	0.333
Usp37	0.283428874	0.638319668	0.364	0
Aimp1	0.730203242	0.637373891	0.455	0.333
Esrra	0.283428874	0.637365859	0.364	0
Ammecr1	0.283428874	0.63685695	0.364	0
Gm17103	0.386160013	0.636509294	0.273	0
Swap70	0.585375924	0.635805933	0.909	0.667
Pfkl	0.716670632	0.635212695	0.364	0.333
Tbca	0.318471039	0.634939064	0.545	0.333
Cdkn2aip	0.386160013	0.634263149	0.273	0
Tnrc18	0.204016262	0.634195677	0.455	0
Sfr1	0.523024369	0.634050813	0.182	0
Gemin7	0.194817112	0.633188561	0.636	0.333
Dbr1	0.386160013	0.633187909	0.273	0
Dcaf8	0.386160013	0.632995639	0.273	0
Rpl17	0.640428787	0.632809037	1	0.667
Phyh	0.283428874	0.632613582	0.364	0
Rcor1	0.283428874	0.632613582	0.364	0
Snrnp200	0.386160013	0.632324672	0.273	0
Gng4	0.386160013	0.632324672	0.273	0
Rhoq	0.386160013	0.632324672	0.273	0
Aopep	0.386160013	0.631675113	0.273	0
Slc25a3	0.270428399	0.631392155	0.818	0.333
Crlf3	0.283428874	0.630095254	0.364	0
Ppp2r2d	0.194817112	0.629811721	0.636	0.333
Mga	0.283428874	0.629476981	0.364	0
Ndufb7	0.111297388	0.629356721	0.727	0.333
Taf3	0.523024369	0.628985025	0.182	0
Zfp326	0.318471039	0.628950215	0.545	0.333
Rbl1	0.283428874	0.628567769	0.364	0
Pmvk	0.283428874	0.627861784	0.364	0
Nmd3	0.490376341	0.627770685	0.455	0.333
Clasrp	0.490376341	0.627050334	0.455	0.333
Fis1	0.318471039	0.627017933	0.545	0.333
Zbtb38	0.386160013	0.626856016	0.273	0
Cab39l	0.386160013	0.626600304	0.273	0
Dhrs4	0.386160013	0.626246844	0.273	0
Msl2	0.386160013	0.626235946	0.273	0
Psmd13	0.386160013	0.625891958	0.273	0
Fam192a	0.283428874	0.62533089	0.364	0
Mlxip	0.283428874	0.625294373	0.364	0
Thap12	0.204016262	0.625196657	0.455	0
Kat6b	0.386160013	0.624586739	0.273	0
Itga4	0.640428787	0.624515336	1	1
Ubtf	0.283428874	0.624232785	0.364	0
Tcea1	0.490376341	0.623914241	0.455	0.333
Mrpl32	0.283428874	0.623726005	0.364	0
Atp6v1e1	0.283428874	0.623352747	0.364	0
Nadk	0.283428874	0.623006048	0.364	0
Sacm1l	0.283428874	0.62277652	0.364	0
Tprgl	0.386160013	0.622644147	0.273	0
Qser1	0.386160013	0.622145944	0.273	0
Med19	0.204016262	0.621939362	0.455	0
Slc30a9	0.386160013	0.620709943	0.273	0
Impad1	0.283428874	0.620518322	0.364	0
Fam49b	0.212408732	0.620079643	1	0.333
Ndufc1	0.283428874	0.620067426	0.364	0
Snx8	0.283428874	0.620067426	0.364	0
Btbd1	0.523024369	0.619862592	0.182	0
Prkca	0.523024369	0.619862592	0.182	0
Id3	0.523024369	0.619712374	0.182	0
Trim14	0.283428874	0.619528782	0.364	0
Mib1	0.386160013	0.619023741	0.273	0
Glrx3	0.386160013	0.618441609	0.273	0
Ints3	0.386160013	0.618391522	0.273	0
Actn4	0.204016262	0.61819727	0.455	0
Proser1	0.386160013	0.618184401	0.273	0
Mfn2	0.386160013	0.617828873	0.273	0
Baz1a	0.391283841	0.617683368	0.909	0.667
Ypel3	0.386160013	0.617516586	0.273	0
Rad54l2	0.283428874	0.616837446	0.364	0
Stk3	0.604958773	0.616560287	0.455	0.333
Ndnf	0.386160013	0.616449245	0.273	0
Eif3a	0.431166245	0.616329667	0.818	0.333
D8Ertd738e	0.318471039	0.616136576	0.545	0.333
Alg9	0.386160013	0.615903954	0.273	0
Sestd1	0.386160013	0.615517686	0.273	0
Gabpb2	0.386160013	0.615338987	0.273	0
Usp18	0.318471039	0.615323433	0.545	0.333
2310039L15Rik	0.386160013	0.615293196	0.273	0
Sh3gl1	0.386160013	0.614917765	0.273	0
Prdx5	0.204016262	0.614672828	0.455	0
Banf1	0.204016262	0.613541705	0.455	0
Med6	0.523024369	0.61328832	0.182	0
Tfeb	0.523024369	0.613277477	0.182	0
Snn	0.386160013	0.61326852	0.273	0
Pi4k2b	0.386160013	0.613060662	0.273	0
Mfsd1	0.318471039	0.612877833	0.545	0.333
Scpep1os	0.386160013	0.61271148	0.273	0
Gm16599	0.386160013	0.612471476	0.273	0
Pogz	0.283428874	0.612364099	0.364	0
Dctn2	0.41777502	0.612158752	0.636	0.333
Nipsnap3b	0.386160013	0.610627458	0.273	0
Paip1	0.386160013	0.610627458	0.273	0
Apba1	0.386160013	0.61059611	0.273	0
Slc8b1	0.523024369	0.610098507	0.182	0
Inpp5a	0.386160013	0.610098295	0.273	0
Lnx2	0.283428874	0.610089531	0.364	0
U2surp	0.617918601	0.609951741	0.545	0.333
P4hb	0.283428874	0.609937454	0.364	0
Crlf2	0.283428874	0.609856108	0.364	0
Snx18	0.283428874	0.609777739	0.364	0
Abhd16a	0.386160013	0.609523634	0.273	0
Crebrf	0.339358654	0.60919786	0.727	0.333
Snx5	0.283428874	0.608597055	0.364	0
Adprh	0.386160013	0.608434754	0.273	0
Lamtor3	0.283428874	0.608168624	0.364	0
Sec22a	0.386160013	0.607738664	0.273	0
Atp6v0c	0.344844214	0.607448212	0.818	0.333
Mir155hg	1	0.607114507	0.455	0.333
Thap3	0.523024369	0.606855871	0.182	0
Fabp5	0.483040779	0.606354773	0.909	0.667
Tmcc3	0.640428787	0.605927781	1	0.667
Mdp1	0.204016262	0.605756805	0.455	0
Parl	0.283428874	0.605731408	0.364	0
Ppp1r14b	0.283428874	0.604931634	0.364	0
Ino80	0.386160013	0.604031651	0.273	0
Mob3a	0.194817112	0.603076534	0.636	0.333
Gins2	0.386160013	0.602447605	0.273	0
Trrap	0.386160013	0.600963546	0.273	0
Zmym5	0.386160013	0.600963546	0.273	0
Dpp4	0.696774722	0.600779701	0.909	0.667
Wwox	0.386160013	0.599953682	0.273	0
Uba3	0.204016262	0.599873916	0.455	0
Gm47096	0.386160013	0.598929379	0.273	0
Zswim6	0.524153837	0.598810285	0.727	0.333
Rgs2	1	0.598381945	0.273	0.333
Cttnbp2nl	0.318471039	0.597889553	0.545	0.333
Socs3	0.386160013	0.597775757	0.273	0
Pdk3	0.386160013	0.597378117	0.273	0
Tnfrsf18	0.523024369	0.597363682	0.182	0
Mpp7	0.716670632	0.597194828	0.364	0.333
Fbxo21	0.386160013	0.597166577	0.273	0
Cyth2	0.386160013	0.597166577	0.273	0
Gm36975	0.425919074	0.596980188	0.727	0.333
Mllt6	0.506005813	0.596885964	0.545	0.333
Tmco4	0.386160013	0.595194784	0.273	0
Epsti1	0.436274929	0.595160485	1	1
Lrrc63	0.386160013	0.595145672	0.273	0
Slc2a6	0.204016262	0.594986375	0.455	0
Pik3cb	0.716670632	0.594255303	0.364	0.333
Ubr4	0.339358654	0.594156909	0.727	0.333
Copb2	0.386160013	0.59383105	0.273	0
Fam102b	0.386160013	0.593590318	0.273	0
Trim41	0.386160013	0.593590318	0.273	0
Pum1	0.344844214	0.593571966	0.818	0.333
Vhl	0.386160013	0.593116516	0.273	0
Paf1	0.506005813	0.592638616	0.545	0.333
Nipa2	0.506005813	0.592049478	0.545	0.333
Glt8d1	0.386160013	0.592034365	0.273	0
Fam177a	0.386160013	0.592034365	0.273	0
Gga1	0.386160013	0.592034365	0.273	0
Pard3b	0.730203242	0.591236073	0.455	0.333
Eif4enif1	0.283428874	0.591055067	0.364	0
2610020C07Rik	0.386160013	0.590104275	0.273	0
Cct8	0.386160013	0.590104275	0.273	0
Qars	0.283428874	0.589648254	0.364	0
Slc22a15	0.204016262	0.58904881	0.455	0
Rffl	0.523024369	0.586553829	0.182	0
Dcakd	0.523024369	0.586553829	0.182	0
Gtf2h5	0.523024369	0.586553829	0.182	0
Ccni	0.318471039	0.586220853	0.545	0.333
Ylpm1	0.204016262	0.585815941	0.455	0
Mysm1	0.204016262	0.585452346	0.455	0
Hs2st1	0.386160013	0.585338728	0.273	0
Sos2	0.716670632	0.584951808	0.364	0.333
Dnajb6	0.431166245	0.584904344	0.818	0.333
Ep400	0.516836257	0.584734408	0.636	0.333
Scly	0.283428874	0.584724938	0.364	0
Aatf	0.283428874	0.584549189	0.364	0
Ddb1	0.283428874	0.584285808	0.364	0
Rpl9	0.436274929	0.584157616	1	1
Prps1	0.386160013	0.583811216	0.273	0
Adrm1	0.386160013	0.583447115	0.273	0
Mtmr14	0.386160013	0.583447115	0.273	0
Clcn3	0.386160013	0.583447115	0.273	0
Sgsm3	0.386160013	0.582719488	0.273	0
Gsto1	0.716670632	0.582604481	0.364	0.333
Baz1b	0.617918601	0.582005602	0.545	0.333
Ube2g2	0.386160013	0.581761477	0.273	0
Ipo8	0.283428874	0.581538876	0.364	0
Mtmr3	0.318471039	0.581279416	0.545	0.333
Prr33	0.386160013	0.581079891	0.273	0
2310067P03Rik	0.386160013	0.581011486	0.273	0
Prxl2c	0.283428874	0.580457842	0.364	0
Mydgf	0.283428874	0.580444632	0.364	0
Cript	0.204016262	0.58041031	0.455	0
Zfp992	0.523024369	0.580201656	0.182	0
Ppp2r5a	0.339358654	0.579849419	0.727	0.333
Tiprl	0.283428874	0.579371815	0.364	0
Maco1	0.516836257	0.578468265	0.636	0.333
Fgr	0.283428874	0.578364689	0.364	0
Pbx3	0.283428874	0.57769037	0.364	0
Psmd4	0.490376341	0.577270726	0.455	0.333
Kdm5b	0.386160013	0.577180431	0.273	0
Zfp180	0.386160013	0.576739996	0.273	0
Bcr	0.386160013	0.576739996	0.273	0
Nudt21	0.386160013	0.576739996	0.273	0
Scube3	0.386160013	0.576374105	0.273	0
Suclg1	0.523024369	0.576328317	0.182	0
Tcp11l1	0.386160013	0.576187408	0.273	0
Extl1	0.204016262	0.576117164	0.455	0
Nucks1	0.204016262	0.575631909	0.455	0
1110004F10Rik	0.204016262	0.574456482	0.455	0
Ndufa1	0.490376341	0.574420255	0.455	0.333
Invs	0.386160013	0.574209405	0.273	0
Akap8	0.386160013	0.574065443	0.273	0
Cc2d2a	0.523024369	0.573945398	0.182	0
Tnnt3	0.523024369	0.573945398	0.182	0
Dcaf1	0.523024369	0.573945398	0.182	0
Nup93	0.523024369	0.573343576	0.182	0
Ppp3cb	0.523024369	0.573343576	0.182	0
Ganab	0.386160013	0.573112678	0.273	0
Mdm2	0.344844214	0.572679433	0.818	0.333
Tmem248	0.283428874	0.572120446	0.364	0
Foxk1	0.283428874	0.572109352	0.364	0
Polr2e	0.283428874	0.572109352	0.364	0
Jmy	0.523024369	0.571962988	0.182	0
Ddt	0.716670632	0.571398312	0.364	0.333
Bach1	0.318471039	0.571164109	0.545	0.333
Skap2	0.425919074	0.570853791	0.727	0.333
Ttc9c	0.386160013	0.570779142	0.273	0
Zfp292	0.716670632	0.570710863	0.364	0.333
Rgmb	0.283428874	0.570708634	0.364	0
Pus1	0.283428874	0.57057571	0.364	0
Mtf2	0.194817112	0.570475891	0.636	0.333
Ubqln1	0.283428874	0.570208253	0.364	0
Stk19	0.283428874	0.569613984	0.364	0
Arrdc1	0.283428874	0.568113488	0.364	0
Rnf181	0.386160013	0.567505027	0.273	0
Washc5	0.386160013	0.567270088	0.273	0
Fbxl5	0.716670632	0.566965577	0.364	0.333
Fcgrt	0.386160013	0.566901787	0.273	0
Tars2	0.523024369	0.565988695	0.182	0
Smo	0.523024369	0.565988695	0.182	0
Aamdc	0.523024369	0.565988695	0.182	0
Zmiz2	0.617918601	0.565409286	0.545	0.333
Rplp0	0.435770123	0.565387914	1	0.333
Rptor	0.531606917	0.565190512	0.818	0.667
Ufd1	0.716670632	0.564987694	0.364	0.333
Abhd17a	0.386160013	0.564351369	0.273	0
Tsc22d2	0.318471039	0.564113184	0.545	0.333
St6galnac3	0.523024369	0.563637889	0.182	0
Atg4d	0.523024369	0.563570291	0.182	0
Crkl	0.283428874	0.563439157	0.364	0
Tma7	0.516836257	0.562911197	0.636	0.333
Prickle3	0.386160013	0.562294227	0.273	0
Ilkap	0.283428874	0.56085797	0.364	0
Polr2l	0.283428874	0.560652206	0.364	0
Cdc37	0.490376341	0.560365426	0.455	0.333
Gatad2a	0.386160013	0.560353231	0.273	0
Mtmr4	0.490376341	0.56024294	0.455	0.333
Lypla1	0.386160013	0.560136208	0.273	0
Sdccag8	0.524153837	0.559802001	0.727	0.333
Stambp	0.283428874	0.559670438	0.364	0
Dusp10	0.523024369	0.558312784	0.182	0
Sh2b1	0.523024369	0.558312784	0.182	0
Gstt2	0.523024369	0.558312784	0.182	0
Fzr1	0.523024369	0.558312784	0.182	0
Mettl3	0.283428874	0.558198745	0.364	0
Csrp1	0.516836257	0.557426189	0.636	0.333
Eif2ak2	0.283428874	0.557407048	0.364	0
Fuca2	0.523024369	0.556568518	0.182	0
Zfp296	0.523024369	0.556434285	0.182	0
Pcgf5	0.533416513	0.556286866	0.909	1
Ctnnbl1	0.283428874	0.556230105	0.364	0
Fbxw11	0.585375924	0.555995994	0.909	0.667
Tanc1	0.386160013	0.555845538	0.273	0
Msantd2	0.386160013	0.554574397	0.273	0
Pnpla2	0.204016262	0.554236861	0.455	0
Znrf2	0.386160013	0.553780342	0.273	0
Cs	0.716670632	0.553744486	0.364	0.333
Smad3	0.386160013	0.553628046	0.273	0
Tgs1	0.386160013	0.553506998	0.273	0
Amn1	0.386160013	0.55338168	0.273	0
Tmem119	0.386160013	0.55338168	0.273	0
Macf1	0.490376341	0.552783809	0.455	0.333
Fbxw8	0.386160013	0.552601369	0.273	0
Pdrg1	0.386160013	0.552587901	0.273	0
Prpf38a	0.386160013	0.552587901	0.273	0
Dnajc13	0.386160013	0.552503257	0.273	0
Fam118b	0.283428874	0.552299927	0.364	0
Itga5	0.283428874	0.552082559	0.364	0
Apol8	0.283428874	0.551941258	0.364	0
Nf1	0.506005813	0.551623226	0.545	0.333
Mnt	0.490376341	0.551331154	0.455	0.333
6530409C15Rik	0.283428874	0.551322305	0.364	0
Dera	0.283428874	0.551322305	0.364	0
Bag3	0.283428874	0.550481164	0.364	0
Xaf1	0.283428874	0.550481164	0.364	0
Snhg12	0.318471039	0.550443986	0.545	0.333
Arid1a	0.339358654	0.550341017	0.727	0.333
Commd3	0.283428874	0.55031473	0.364	0
Irf3	0.523024369	0.549947799	0.182	0
Mboat7	0.283428874	0.549779888	0.364	0
Ubr3	0.632851916	0.549731556	0.727	0.333
Trmt112	0.283428874	0.549491353	0.364	0
Gm10076	0.533416513	0.549459984	1	0.667
Dcun1d1	0.283428874	0.549407095	0.364	0
Cpd	0.523024369	0.549253462	0.182	0
Mplkip	0.283428874	0.548610557	0.364	0
Glipr2	0.483040779	0.548490187	0.909	0.667
Ccdc9	0.386160013	0.548372521	0.273	0
Zfp560	0.386160013	0.547999363	0.273	0
Mcur1	0.386160013	0.547999363	0.273	0
Bnip2	0.283428874	0.547513795	0.364	0
Smg6	0.490376341	0.547233423	0.455	0.333
Ldha	0.283428874	0.547160605	0.364	0
Mtmr9	0.283428874	0.547160605	0.364	0
Ccdc82	0.386160013	0.547140416	0.273	0
Gbp4	0.204016262	0.547018822	0.455	0
Cd28	0.523024369	0.546733814	0.182	0
Abl2	0.523024369	0.546733814	0.182	0
Esf1	0.523024369	0.546733814	0.182	0
Ptpn12	0.523024369	0.546733814	0.182	0
Kank3	0.523024369	0.546733814	0.182	0
Lpin2	0.339358654	0.546257391	0.727	0.333
Mpp6	0.386160013	0.546193561	0.273	0
Snx4	0.386160013	0.546193561	0.273	0
Sulf2	0.716670632	0.546151441	0.364	0.333
Gm37240	0.386160013	0.54608406	0.273	0
Pold3	0.386160013	0.546039026	0.273	0
Il4i1	0.350201389	0.545955932	1	0.667
Rsl1d1	0.386160013	0.545556283	0.273	0
Pdhb	0.283428874	0.545349423	0.364	0
Ppcdc	0.386160013	0.545324284	0.273	0
Gnptab	0.386160013	0.544975483	0.273	0
Washc4	0.730203242	0.544961684	0.455	0.333
Nit1	0.386160013	0.544673081	0.273	0
Gm45716	0.523024369	0.544526288	0.182	0
Myef2	0.523024369	0.544368017	0.182	0
Rtcb	0.523024369	0.544368017	0.182	0
Fam89a	0.523024369	0.544368017	0.182	0
Wdr43	0.283428874	0.543947624	0.364	0
Ndufb5	0.386160013	0.543656006	0.273	0
Arhgef7	0.490376341	0.543480338	0.455	0.333
Mrpl48	0.283428874	0.543437872	0.364	0
Eef1a1	0.350201389	0.543337986	1	1
Atf6	0.490376341	0.543077723	0.455	0.333
Ireb2	0.283428874	0.543063436	0.364	0
Mllt1	0.283428874	0.542488522	0.364	0
Derl1	0.506005813	0.542484226	0.545	0.333
Ppp1r2	0.626844914	0.542457751	0.636	0.333
Gm7072	0.283428874	0.542454224	0.364	0
Stxbp1	0.283428874	0.542113839	0.364	0
Lrp6	0.386160013	0.541996756	0.273	0
Snx1	0.283428874	0.54186116	0.364	0
Pex16	0.283428874	0.541642213	0.364	0
Apool	0.523024369	0.541621946	0.182	0
Paqr3	0.523024369	0.541494311	0.182	0
Aff3	0.523024369	0.54135067	0.182	0
Mcub	0.523024369	0.54135067	0.182	0
Cep57l1	0.523024369	0.54135067	0.182	0
Xrcc6	0.523024369	0.54135067	0.182	0
Tle5	0.425919074	0.541099163	0.727	0.333
Ddx50	0.204016262	0.540236805	0.455	0
Ttf1	0.283428874	0.53972574	0.364	0
Stag2	0.604958773	0.539683619	0.455	0.333
Ywhaq	0.431166245	0.539456446	0.818	0.333
Ago3	0.386160013	0.538825012	0.273	0
Sec23b	0.490376341	0.538245254	0.455	0.333
Gltp	0.283428874	0.538124166	0.364	0
Lancl2	0.523024369	0.537393303	0.182	0
Atxn7l3	0.523024369	0.537393303	0.182	0
Snrnp27	0.283428874	0.5372938	0.364	0
C1qtnf6	0.386160013	0.537134733	0.273	0
Frg1	0.318471039	0.536550377	0.545	0.333
Tcf3	0.283428874	0.536419143	0.364	0
Eif3k	0.490376341	0.536370789	0.455	0.333
Nt5c2	0.739485369	0.535773341	0.545	0.333
Fam172a	0.638950852	0.535547413	0.818	0.667
Med26	0.386160013	0.535444946	0.273	0
Klhdc2	0.386160013	0.535444946	0.273	0
Zrsr2	0.716670632	0.534799562	0.364	0.333
Fam107b	0.344844214	0.534766816	0.818	0.333
Cct7	0.386160013	0.534761376	0.273	0
Ctdp1	0.283428874	0.534691814	0.364	0
Fbxo8	0.283428874	0.534569166	0.364	0
Pcyt1a	0.845371817	0.534450633	0.273	0.333
Cops2	0.283428874	0.534360726	0.364	0
Gclc	0.626844914	0.534162591	0.636	0.333
Zpr1	0.386160013	0.533665517	0.273	0
Maea	0.386160013	0.533569481	0.273	0
Mrpl39	0.204016262	0.533565805	0.455	0
Ttc39b	0.523024369	0.533152118	0.182	0
Rnaseh2b	0.523024369	0.533152118	0.182	0
Necap2	0.506005813	0.532976832	0.545	0.333
Map3k14	0.212911903	0.532966712	1	0.667
Zfp821	0.523024369	0.532420892	0.182	0
Rps6kb1	0.523024369	0.532420892	0.182	0
Fndc3a	0.617918601	0.532289125	0.545	0.333
Pip5k1a	0.283428874	0.531737464	0.364	0
Bicra	0.386160013	0.531575536	0.273	0
Usf3	0.283428874	0.531359979	0.364	0
Pi4kb	0.283428874	0.530859431	0.364	0
Rnf145	0.386160013	0.530305982	0.273	0
Pdxk	1	0.529820787	0.273	0.333
Ccdc33	0.523024369	0.529779014	0.182	0
Dmxl1	0.716670632	0.528939297	0.364	0.333
Spint2	0.348073627	0.528887691	0.909	0.333
Elf2	0.730203242	0.528726881	0.455	0.333
Cd48	0.386160013	0.52817874	0.273	0
Mtif3	0.386160013	0.52817874	0.273	0
Trf	0.523024369	0.528118335	0.182	0
Zfyve27	0.523024369	0.527876831	0.182	0
Bicd2	0.386160013	0.527739901	0.273	0
Rras	0.523024369	0.527498334	0.182	0
Mef2c	0.523024369	0.527224389	0.182	0
Mpc2	0.386160013	0.526990813	0.273	0
Stard3nl	0.386160013	0.526990813	0.273	0
Chmp2b	0.386160013	0.526990813	0.273	0
Eny2	0.523024369	0.526845721	0.182	0
Cr1l	0.716670632	0.526036547	0.364	0.333
Fars2	0.386160013	0.525789733	0.273	0
Polr2k	0.523024369	0.525262241	0.182	0
Dync1i2	0.716670632	0.524514825	0.364	0.333
Rab11a	0.386160013	0.524503774	0.273	0
Pfkfb3	0.876269664	0.524442716	1	1
Slc25a39	0.386160013	0.524366523	0.273	0
Cep120	0.386160013	0.524366523	0.273	0
Macroh2a1	0.318471039	0.524210054	0.545	0.333
Rttn	0.523024369	0.524144827	0.182	0
Nol10	0.283428874	0.523987104	0.364	0
Diaph2	0.523024369	0.523744908	0.182	0
Kctd18	0.386160013	0.523580932	0.273	0
Ap1b1	0.523024369	0.523470249	0.182	0
Ppig	0.318471039	0.523160798	0.545	0.333
Rcbtb1	0.386160013	0.523127543	0.273	0
Smim4	0.386160013	0.522966907	0.273	0
Hbp1	0.386160013	0.522964646	0.273	0
Atg13	0.386160013	0.52258712	0.273	0
Plk4	0.386160013	0.52258712	0.273	0
Atg16l2	0.283428874	0.522486639	0.364	0
Lrpprc	0.386160013	0.52178939	0.273	0
Pphln1	1	0.521315852	0.273	0.333
Ciao2b	0.283428874	0.520618699	0.364	0
Snx12	0.386160013	0.52060493	0.273	0
Phka1	0.386160013	0.52060493	0.273	0
Tomm22	0.386160013	0.52060493	0.273	0
Cmtm7	0.386160013	0.52022452	0.273	0
Spty2d1	0.716670632	0.5201645	0.364	0.333
Hsh2d	0.386160013	0.519366426	0.273	0
Rabac1	0.283428874	0.519362714	0.364	0
Mat2b	0.386160013	0.51898569	0.273	0
Phkb	0.405783096	0.518837575	0.545	0.333
Dynll1	0.318471039	0.51852794	0.545	0.333
Gm26885	1	0.51816169	0.273	0.333
Tgfb2	0.523024369	0.517777924	0.182	0
Agps	0.386160013	0.517135047	0.273	0
Seh1l	0.283428874	0.516762812	0.364	0
Atp7a	0.283428874	0.516629539	0.364	0
Spire1	0.523024369	0.516123853	0.182	0
Fundc1	0.523024369	0.516096229	0.182	0
Rpn2	0.490376341	0.515944478	0.455	0.333
Sptlc2	0.716670632	0.515927335	0.364	0.333
Hook3	0.863101381	0.515504847	0.455	0.333
Csnk2a2	1	0.515028153	0.273	0.333
Ubxn1	0.425919074	0.514277947	0.727	0.333
Spcs2	0.523024369	0.514138562	0.182	0
Gm50240	0.523024369	0.514138562	0.182	0
Pex13	0.283428874	0.513354527	0.364	0
Tor1a	0.386160013	0.513104915	0.273	0
Nsf	0.716670632	0.512902569	0.364	0.333
Magi3	0.283428874	0.512833848	0.364	0
Arid2	0.318471039	0.512448161	0.545	0.333
Gpkow	0.386160013	0.511967614	0.273	0
Ap3s2	0.386160013	0.511063602	0.273	0
Saraf	0.716670632	0.510728132	0.364	0.333
Fem1c	0.716670632	0.510549955	0.364	0.333
Tsen34	0.523024369	0.510105736	0.182	0
Asf1a	0.523024369	0.510105736	0.182	0
Gm5617	0.523024369	0.510105736	0.182	0
Eif1b	0.523024369	0.510105736	0.182	0
Ccdc47	0.523024369	0.510105736	0.182	0
Eif2b5	0.523024369	0.510105736	0.182	0
Atp5k	0.318471039	0.509914395	0.545	0.333
Itgb1bp1	0.386160013	0.509278709	0.273	0
Kxd1	0.386160013	0.509069195	0.273	0
Lysmd4	0.490376341	0.509066997	0.455	0.333
Fkbp8	0.283428874	0.507789808	0.364	0
Babam1	0.283428874	0.50715536	0.364	0
P2rx4	0.386160013	0.507085418	0.273	0
Sub1	0.533416513	0.507056318	1	0.667
Prex1	0.585375924	0.506479261	0.909	0.667
Mrpl45	0.386160013	0.506312684	0.273	0
Hivep1	0.349671316	0.505849281	1	0.333
Gm10563	0.386160013	0.505789457	0.273	0
Hint1	0.506005813	0.505637401	0.545	0.333
Smim11	0.386160013	0.505512706	0.273	0
Papss2	0.856009672	0.505083376	0.364	0.333
Stk16	0.523024369	0.505038214	0.182	0
Zfp639	0.523024369	0.505038214	0.182	0
Lrig2	0.523024369	0.505038214	0.182	0
Ncbp1	0.523024369	0.505038214	0.182	0
Septin11	0.523024369	0.505038214	0.182	0
Tcn2	0.523024369	0.505038214	0.182	0
Kif1c	0.523024369	0.505038214	0.182	0
Rhot1	0.523024369	0.505038214	0.182	0
Pomp	0.524153837	0.50489368	0.727	0.333
Mcm9	0.739485369	0.504743135	0.545	0.333
Gtf3c1	0.490376341	0.504135765	0.455	0.333
Ube2l6	0.739485369	0.503795908	0.545	0.333
Glod4	0.716670632	0.503666929	0.364	0.333
Brf1	0.386160013	0.50366334	0.273	0
Khnyn	0.490376341	0.503334042	0.455	0.333
Sbf2	0.626844914	0.50327311	0.636	0.333
Yipf4	0.194817112	0.503004864	0.636	0.333
Atxn10	0.386160013	0.502888771	0.273	0
Ripk2	0.523024369	0.502602986	0.182	0
Hikeshi	0.283428874	0.50250366	0.364	0
Wdr83os	0.283428874	0.50250366	0.364	0
Prr14l	0.386160013	0.501979049	0.273	0
Pgm2	0.386160013	0.501979049	0.273	0
Ube2n	0.506005813	0.501558553	0.545	0.333
[truncated: 2,913 more rows]
